# Supplementary material for: Histone acetyltransferase Sas3 contributes to fungal development, cell wall integrity, and virulence in Aspergillus fumigatus
Source: Appl Environ Microbiol. 2024 Mar 7;90(4):e01885-23. doi: 10.1128/aem.01885-23 (PMC11022558; doi:10.1128/aem.01885-23)
Supplement: Table S3 — Differentially expressed genes between the wild-type and Δsas3 strains. [file aem.01885-23-s0004.xlsx]

## Sheet: Sheet1
id	baseMean	baseMean_WT	baseMean_M	foldChange(M/WT)(M/WT)	log2FoldChange	pval	padj	Chromosome	Start Site	End Site	Direction	Length	Name	GO	KEGG	eggNOG Class	eggNOG	Description
AFUB_071540	2219.04	52.3596	4385.72	83.7615	6.38822	1.20284e-248	1.31483e-245	DS499598	2414581	2415533	-	816	-	GO:0016020;GO:0016021;GO:0016021;GO:0016021	-	SU	sordNOG13075;opiNOG58156;NOG137600	integral membrane protein
AFUB_041370	1348.31	41.4255	2655.19	64.0956	6.00215	5.04614e-286	7.09199e-283	DS499596	2096669	2097284	+	321	-	-	-	S	eurotNOG07653	conserved hypothetical protein
AFUB_065730	18.8911	0.735528	37.0468	50.3676	5.65442	1.57339e-11	2.03404e-10	DS499598	794602	795673	+	750	-	-	-	S	eurotNOG11731	conserved hypothetical protein
AFUB_032260	21.5479	0.994742	42.1011	42.3236	5.40339	2.14373e-12	3.03018e-11	DS499595	4374697	4375917	+	1221	-	GO:0016787;GO:0016787;GO:0016787;GO:0016787	K06889	R	opiNOG38336;opiNOG55935;COG1073	alpha/beta superfamily hydrolase, putative
AFUB_017670	6.30854	0.33436	12.2827	36.7349	5.19908	0.0150134	0.0383541	DS499595	120699	122523	+	1236	-	GO:0016787;GO:0016787;GO:0052689;GO:0052689	-	SR	opiNOG03102;eurotNOG06269;NOG31642	GDSL-like lipase/acylhydrolase domain protein
AFUB_071530	1465.04	81.1303	2848.95	35.1158	5.13405	3.38209e-297	5.5455e-294	DS499598	2409900	2410769	-	822	-	GO:0005515	-	MR	opiNOG05557;COG0666;opiNOG52781;opiNOG48532	Ankyrin repeat protein
AFUB_046510	429.796	24.5166	835.075	34.0616	5.09007	1.06478e-150	6.16197e-148	DS499596	3646328	3648040	-	1365	-	GO:0000272;GO:0004553;GO:0004553;GO:0005576;GO:0005576;GO:0005576;GO:0005576;GO:0005975;GO:0005975;GO:0005975;GO:0008152;GO:0016162;GO:0016162;GO:0016162;GO:0016787;GO:0016798;GO:0030245;GO:0030245;GO:0030245;GO:0030245;GO:0030248;GO:0030248;GO:0030248	K19668	G	opiNOG18786;COG5297	cellobiohydrolase, putative
AFUB_097339	1937.34	150.398	3724.28	24.7628	4.6301	2.11167e-24	7.66592e-23	DS499602	1284215	1284544	+	330	-	-	-	-	-	hypothetical protein
AFUB_101190	12.3986	0.978063	23.8191	24.3533	4.60605	1.35819e-05	7.41093e-05	DS499604	195786	196861	-	876	-	GO:0003824;GO:0003824;GO:0003824	-	SG	COG3836;opiNOG51080	macrophomate synthase, putative
AFUB_023240	16.5875	1.32076	31.8542	24.1181	4.59204	1.23362e-08	1.1003e-07	DS499595	1735884	1736381	-	498	-	-	-	SR	eurotNOG03257;opiNOG36755	alpha-1,3-glucanase/mutanase, putative
AFUB_085000	4.88278	0.401168	9.3644	23.3428	4.54491	0.00295063	0.00933987	DS499600	1541304	1542577	+	762	-	-	-	QR	eurotNOG03239;opiNOG17948;COG1335	hypothetical protein
AFUB_092100	167.148	14.4438	319.852	22.1445	4.46888	3.98692e-65	6.64802e-63	DS499601	1596639	1597976	+	1209	-	GO:0000981;GO:0000981;GO:0000981;GO:0005634;GO:0005634;GO:0005634;GO:0006355;GO:0006355;GO:0006357;GO:0008270;GO:0008270;GO:0008270	-	S	sordNOG12724;opiNOG28662	hypothetical protein
AFUB_090480	3.7169	0.326021	7.10778	21.8016	4.44636	0.0149989	0.0383269	DS499601	1157784	1158242	-	459	-	-	-	S	opiNOG67296	conserved hypothetical protein
AFUB_056660	3.70513	0.33436	7.0759	21.1625	4.40344	0.0151196	0.0385754	DS499597	2242389	2242976	-	510	-	GO:0016020;GO:0016021;GO:0016021;GO:0016021	-	E	opiNOG24289	hypothetical protein
AFUB_092700	463.558	44.1757	882.94	19.987	4.32099	9.59625e-134	4.49562e-131	DS499601	1790029	1791601	-	1485	-	GO:0004842;GO:0004842;GO:0004842;GO:0016567;GO:0016567;GO:0016740;GO:0046872;GO:0046872;GO:0046872	-	O	KOG1812;opiNOG21757	RING finger protein
AFUB_092070	1002.62	98.4179	1906.82	19.3748	4.27611	2.86866e-74	6.00465e-72	DS499601	1591826	1593191	-	1311	-	GO:0016491;GO:0016627;GO:0016627;GO:0016627;GO:0050660;GO:0050660;GO:0050660;GO:0050660;GO:0055114;GO:0055114;GO:0055114	K00249	I	KOG0139;opiNOG18070	acyl-CoA dehydrogenase, putative
AFUB_017640	339.638	33.4849	645.79	19.286	4.26948	7.71588e-107	2.61754e-104	DS499595	117044	117774	+	582	-	-	-	-	-	conserved hypothetical protein
AFUB_077910	3.22285	0.33436	6.11134	18.2777	4.19201	0.0377524	0.0826085	DS499599	1667842	1669580	-	1617	-	GO:0016020;GO:0016021;GO:0016021;GO:0016021;GO:0016021;GO:0022857;GO:0022857;GO:0022857;GO:0055085;GO:0055085	-	R	KOG0254;eurotNOG01726;opiNOG19059	MFS alpha-glucoside transporter, putative
AFUB_084590	7.01696	0.735528	13.2984	18.08	4.17633	0.000489229	0.00191145	DS499600	1424462	1426774	-	2133	-	GO:0016020;GO:0016021;GO:0016021;GO:0016021;GO:0016740;GO:0016740;GO:0016740	-	S	opiNOG22808	glycosyltransferase, putative
AFUB_009660	76.6941	9.02718	144.361	15.9918	3.99926	6.67759e-12	8.96237e-11	DS499594	2716030	2716471	+	213	-	-	-	-	-	hypothetical protein
AFUB_049710	5.39414	0.660382	10.1279	15.3364	3.93889	0.0472847	0.0995904	DS499597	236792	238716	+	1662	-	GO:0004040;GO:0004040	K01426	JTI	COG0154;opiNOG17978	general amidase, putative
AFUB_079190	12.4468	1.64678	23.2469	14.1165	3.81931	1.11116e-05	6.1276e-05	DS499599	2027848	2028291	+	378	-	-	-	-	-	hypothetical protein
AFUB_094580	62.812	8.45061	117.173	13.8657	3.79345	1.70623e-23	5.95244e-22	DS499602	483672	485256	-	1260	-	GO:0016020;GO:0016021;GO:0016021;GO:0016021;GO:0055085;GO:0055085;GO:0055085	-	G	opiNOG02197;KOG2533	MFS allantoate transporter, putative
AFUB_092730	340.312	46.3077	634.316	13.6978	3.77588	2.5924e-68	4.55429e-66	DS499601	1799039	1799300	-	192	-	-	-	R	onyNOG08198;sordNOG13082	hypothetical protein
AFUB_091880	39.136	5.44136	72.8306	13.3846	3.74251	2.14517e-15	4.12192e-14	DS499601	1553873	1554219	+	347	-	-	-	S	eurotNOG12969	hypothetical protein
AFUB_095070	51.1403	7.36436	94.9162	12.8886	3.68802	1.61192e-18	3.93499e-17	DS499602	616777	617966	-	1074	-	GO:0004553;GO:0004553;GO:0004553;GO:0004553;GO:0005618;GO:0005618;GO:0005618;GO:0005975;GO:0005975;GO:0005975;GO:0016020;GO:0016021;GO:0016021;GO:0016021;GO:0016787;GO:0016798;GO:0016798;GO:0071555;GO:0071555;GO:0071555	-	RG	COG2273;opiNOG20294	cell wall glucanase, putative
AFUB_095450	7.87951	1.1367	14.6223	12.8639	3.68525	0.000658367	0.00249116	DS499602	720369	720850	+	360	-	-	-	SE	NOG86459;opiNOG31005	ethanolamine utilization protein (EutQ), putative
AFUB_034010	4.49241	0.652042	8.33277	12.7795	3.67576	0.0237171	0.0563325	DS499596	62942	64085	-	1080	-	GO:0000272;GO:0004553;GO:0004553;GO:0005975;GO:0005975;GO:0005975;GO:0008152;GO:0016787;GO:0016798;GO:0031176;GO:0031176;GO:0031176;GO:0045493;GO:0045493;GO:0045493	K01181	RG	opiNOG13089;COG3693	endo-1,4-beta-xylanase, putative
AFUB_050160	837.432	124.598	1550.27	12.4422	3.63717	6.59699e-137	3.41585e-134	DS499597	345479	346333	+	855	-	-	-	-	-	extracellular proline-rich protein
AFUB_047480	34.0435	5.30775	62.7792	11.8279	3.56412	3.05138e-09	2.95467e-08	DS499596	3895364	3896496	-	1077	-	GO:0006950;GO:0006950;GO:0016020;GO:0016021;GO:0016021;GO:0016021;GO:0016021	-	S	NOG140749;opiNOG34984	RTA1 domain protein, putative
AFUB_028830	540.518	84.5656	996.47	11.7834	3.55868	9.56912e-114	3.92254e-111	DS499595	3369083	3370820	+	1677	-	GO:0004553;GO:0004553;GO:0004553;GO:0005975;GO:0005975;GO:0005975;GO:0008152;GO:0016787;GO:0016798	-	RG	COG3507;opiNOG10393	xylosidase : arabinofuranosidase
AFUB_059010	12.919	2.04795	23.79	11.6165	3.5381	0.00026434	0.0010959	DS499597	2841630	2843376	-	1443	-	GO:0031047;GO:0031047;GO:0031047;GO:0033167;GO:0033167;GO:0033167	-	S	opiNOG33382;opiNOG54913	conserved hypothetical protein
AFUB_030280	28.1375	4.50541	51.7695	11.4905	3.52237	1.42882e-10	1.63641e-09	DS499595	3810224	3811261	-	1038	-	GO:0005515	-	SR	opiNOG68139;eurotNOG07613	F-box domain protein
AFUB_093920	4.06454	0.660382	7.46869	11.3097	3.49948	0.025984	0.0607633	DS499602	305148	306169	-	948	-	-	-	S	opiNOG63998;opiNOG61248	hypothetical protein
AFUB_092110	41.7882	6.79548	76.781	11.2988	3.4981	5.74375e-15	1.06416e-13	DS499601	1598078	1598694	-	402	-	-	-	-	-	conserved hypothetical protein
AFUB_081100	27.2499	4.52209	49.9776	11.0519	3.46622	4.7544e-10	5.08964e-09	DS499600	399129	400275	-	900	-	GO:0006637;GO:0006637;GO:0006637;GO:0047617;GO:0047617;GO:0047617	-	I	COG1946;opiNOG02455	acyl-CoA thioesterase, putative
AFUB_039900	323.73	53.7469	593.713	11.0465	3.46551	0.0022275	0.00725874	DS499596	1706945	1708600	+	1656	-	-	K03927	RI	COG2272;opiNOG50706	carboxylesterase, putative
AFUB_092080	660.318	110.394	1210.24	10.9629	3.45456	2.14339e-111	8.43466e-109	DS499601	1593432	1594703	+	1272	-	GO:0008152;GO:0008152;GO:0008410;GO:0008410;GO:0033608;GO:0033608	-	CI	COG1804;opiNOG49552	CAIB/BAIF family enzyme
AFUB_057490	5.72391	0.986403	10.4614	10.6056	3.40676	0.00813628	0.0226115	DS499597	2459244	2460202	+	900	-	GO:0006950;GO:0006950;GO:0016020;GO:0016021;GO:0016021;GO:0016021;GO:0016021	-	S	eurotNOG00439;opiNOG56992	RTA1 domain protein, putative
AFUB_095020	4.18061	0.735528	7.62568	10.3676	3.37401	0.0243759	0.0576467	DS499602	605723	607449	-	1437	-	GO:0005576;GO:0005576;GO:0005576;GO:0005975;GO:0005975;GO:0005975;GO:0030248;GO:0030248;GO:0030248	K19355	RG	opiNOG50894;NOG103762	swollenin, putative
AFUB_048600	47.4786	8.40891	86.5484	10.2925	3.36352	7.93374e-16	1.61599e-14	DS499596	4238508	4239251	-	453	-	-	-	R	eurotNOG12930	hypothetical protein
AFUB_092040	99.1455	17.8292	180.462	10.1217	3.33938	7.36744e-21	2.05912e-19	DS499601	1586114	1586845	-	678	-	-	-	S	eurotNOG09801	hypothetical protein
AFUB_071590	349.804	63.3331	636.274	10.0465	3.32862	2.99422e-62	4.67573e-60	DS499598	2450469	2452477	-	1743	-	-	-	S	opiNOG18914	hypothetical protein
AFUB_098030	3.96696	0.727189	7.20673	9.91039	3.30894	0.0307185	0.069778	DS499602	1557877	1559505	+	1629	-	-	-	SR	opiNOG48163;opiNOG26482	conserved hypothetical protein
AFUB_092650	163.806	31.6044	296.008	9.36606	3.22744	8.19691e-43	7.33102e-41	DS499601	1768096	1768673	-	531	-	-	-	-	-	hypothetical protein
AFUB_069460	432.753	83.5043	782.003	9.36482	3.22725	1.8863e-36	1.27982e-34	DS499598	1846470	1847318	+	756	-	-	-	SR	eurotNOG11440;opiNOG67319	conserved hypothetical protein
AFUB_048040	480.873	92.9414	868.804	9.34788	3.22464	3.16651e-45	3.05413e-43	DS499596	4040110	4041103	-	879	-	GO:0005576;GO:0005576;GO:0005576;GO:0005975;GO:0005975;GO:0005975;GO:0016787;GO:0016787;GO:0016787;GO:0030248;GO:0030248;GO:0030248	K05972	R	opiNOG23068;eurotNOG05121	acetyl xylan esterase (Axe1), putative
AFUB_071580	260.1	53.1353	467.065	8.79011	3.13588	5.38712e-41	4.60856e-39	DS499598	2442196	2443147	+	777	-	-	-	S	eurotNOG11422	hypothetical protein
AFUB_019580	123.847	25.4442	222.25	8.73483	3.12678	1.64071e-32	9.17118e-31	DS499595	625434	625993	+	423	-	-	-	SQ	opiNOG27397;opiNOG28322;eurotNOG06884	conserved hypothetical protein
AFUB_071510	229.938	47.6039	412.272	8.66046	3.11444	2.69047e-52	3.3086e-50	DS499598	2406343	2407686	-	1149	-	GO:0015109;GO:0015109;GO:0015109;GO:0015703;GO:0015703;GO:0016020;GO:0016021;GO:0016021;GO:0016021	-	SP	opiNOG12200;sordNOG09124	chromate transporter, putative
AFUB_067550	110.684	22.9279	198.441	8.65499	3.11353	1.25468e-29	5.9344e-28	DS499598	1298827	1300423	+	1074	-	GO:0016020;GO:0016021;GO:0016021;GO:0016021	-	S	opiNOG37343	conserved hypothetical protein
AFUB_040960	37.0457	7.6984	66.3931	8.62427	3.1084	1.43098e-11	1.87207e-10	DS499596	1961327	1962463	+	1068	-	-	-	S	opiNOG68104;eurotNOG07431	conserved hypothetical protein
AFUB_080020	218.508	45.6212	391.396	8.57925	3.10085	4.91929e-51	5.83084e-49	DS499600	10143	10661	+	519	-	GO:0005634;GO:0005634;GO:0005634	-	RB	opiNOG01931;eurotNOG07341;eurotNOG12976	hypothetical protein
AFUB_078930	33.6033	7.06304	60.1436	8.51526	3.09005	5.80841e-09	5.40616e-08	DS499599	1951521	1952507	+	717	-	-	-	-	-	hypothetical protein
AFUB_090400	63.3321	13.4996	113.165	8.38284	3.06744	1.04093e-16	2.2507e-15	DS499601	1136133	1137404	-	1068	-	-	-	C	pleNOG06703;COG0667;opiNOG09448	aldo-keto reductase, putative
AFUB_078950	44.7409	9.59532	79.8865	8.32557	3.05755	9.98219e-14	1.67015e-12	DS499599	1958504	1958805	+	252	-	-	-	-	-	hypothetical protein
AFUB_035310	17.8516	3.85337	31.8498	8.26545	3.04709	0.0010801	0.0038598	DS499596	377052	377528	-	477	-	-	-	S	eurotNOG06352	conserved hypothetical protein
AFUB_040530	4.48804	0.978063	7.99802	8.17741	3.03164	0.0367457	0.0808011	DS499596	1854321	1854689	+	309	-	-	-	-	-	hypothetical protein
AFUB_087510	136.905	29.941	243.869	8.145	3.02591	8.2317e-34	4.76373e-32	DS499601	250686	251988	-	1086	-	GO:0016020;GO:0016021;GO:0016021;GO:0016021	-	S	opiNOG60785	integral membrane protein
AFUB_013300	236.115	52.0995	420.13	8.06399	3.01149	1.23203e-31	6.65971e-30	DS499594	3757508	3758333	+	714	-	-	-	S	opiNOG64092	hypothetical protein
AFUB_092060	168.782	37.4556	300.109	8.01239	3.00223	2.06339e-39	1.67765e-37	DS499601	1588719	1590797	-	2028	-	GO:0003677;GO:0003677;GO:0003677;GO:0005634;GO:0005634;GO:0005634;GO:0006351;GO:0006351;GO:0006351;GO:0008270;GO:0008270;GO:0008270	-	K	opiNOG18580	fungal specific transcription factor, putative
AFUB_081600	38.9033	8.74359	69.0629	7.89869	2.98161	3.90288e-11	4.81159e-10	DS499600	525394	526464	-	1071	-	GO:0016020;GO:0016021;GO:0016021;GO:0016021	-	S	eurotNOG07923	conserved hypothetical protein
AFUB_072280	16.1294	3.64461	28.6143	7.85113	2.9729	2.26553e-05	0.000118807	DS499599	26638	26946	-	309	-	-	-	-	-	mating alpha-pheromone PpgA
AFUB_000150	41.4406	9.3702	73.5111	7.8452	2.97181	5.25142e-12	7.16553e-11	DS499594	34544	36121	+	1404	-	GO:0003824;GO:0003824;GO:0003867;GO:0003867;GO:0008483;GO:0008483;GO:0008483;GO:0009448;GO:0009448;GO:0009448;GO:0016740;GO:0030170;GO:0030170;GO:0030170;GO:0034386;GO:0034386;GO:0034386	K13524	E	opiNOG06098;COG0160;sordNOG08366	4-aminobutyrate aminotransferase, putative
AFUB_087520	2882	658.139	5105.85	7.75802	2.95569	2.7709e-166	1.81734e-163	DS499601	252703	256441	+	3120	-	GO:0016491;GO:0016491;GO:0016614;GO:0016614;GO:0050660;GO:0050660;GO:0050660;GO:0055114;GO:0055114;GO:0071949;GO:0071949	-	R	opiNOG20628	isoamyl alcohol oxidase, putative
AFUB_070960	112.224	25.72	198.728	7.72658	2.94983	2.32734e-15	4.4459e-14	DS499598	2226898	2229700	+	2322	-	GO:0003677;GO:0006310;GO:0015074	-	S	eurotNOG02061	C2H2 finger domain protein, putative
AFUB_091910	11.4401	2.62485	20.2553	7.71677	2.948	0.0137554	0.0355279	DS499601	1561477	1562315	+	660	-	-	-	-	-	hypothetical protein
AFUB_002610	39.3566	9.06095	69.6523	7.68709	2.94244	2.40709e-11	3.03214e-10	DS499594	728699	729315	-	480	-	-	-	-	-	conserved hypothetical protein
AFUB_044260	15.5204	3.57748	27.4633	7.67671	2.94049	2.39006e-05	0.000124607	DS499596	2971838	2972508	+	573	-	GO:0004672;GO:0004672;GO:0004672;GO:0005524;GO:0005524;GO:0005524;GO:0006468;GO:0006468	-	T	opiNOG60865;eurotNOG07406	hypothetical protein
AFUB_048550	9.78483	2.25671	17.313	7.67175	2.93956	0.000797498	0.00295844	DS499596	4214392	4214951	+	483	-	-	-	S	eurotNOG11973	hypothetical protein
AFUB_033190	817.156	189.396	1444.92	7.62909	2.93151	4.0987e-21	1.17904e-19	DS499595	4626890	4628167	+	1074	-	GO:0006807;GO:0006807;GO:0006807;GO:0016810;GO:0016810;GO:0016810;GO:0016829;GO:0019500;GO:0019500;GO:0019500;GO:0030196;GO:0030196;GO:0030196	K10675	RE	opiNOG14976;COG0388	cyanide hydratase/nitrilase, putative
AFUB_044690	14.8236	3.4522	26.1951	7.58793	2.92371	0.0139885	0.0360543	DS499596	3163283	3165949	-	2430	-	GO:0016020;GO:0016021;GO:0016021;GO:0016021;GO:0016491;GO:0016491;GO:0016491;GO:0031177;GO:0031177;GO:0031177;GO:0055114	-	QI	eurotNOG08208;NOG00135;COG3321;KOG1202	PKS-like enzyme, putative
AFUB_032250	32.187	7.64869	56.7254	7.41635	2.89071	9.80103e-09	8.87052e-08	DS499595	4373110	4374377	-	1095	-	GO:0016491;GO:0016491;GO:0016491;GO:0055114	-	QM	opiNOG25123;COG3967;opiNOG51568;KOG1205	short chain dehydrogenase/reductase, putative
AFUB_033880	13.8108	3.30191	24.3197	7.36535	2.88075	0.0017863	0.00596524	DS499596	25693	26424	+	732	-	-	-	Q	opiNOG27153;sordNOG12834;KOG1208	short chain dehydrogenase family protein, putative
AFUB_092640	538.938	129.287	948.589	7.33708	2.87521	1.2046e-40	1.02163e-38	DS499601	1763826	1764918	-	1023	-	GO:0005515	-	S	opiNOG35273;opiNOG48935	conserved hypothetical protein
AFUB_014850	393.103	94.3621	691.843	7.33179	2.87417	5.04686e-68	8.71071e-66	DS499594	4194281	4196079	+	1536	-	GO:0015171;GO:0016020;GO:0016020;GO:0016020;GO:0016021;GO:0016021;GO:0016021;GO:0022857;GO:0022857;GO:0055085;GO:0055085	-	E	COG0531;opiNOG23478	choline transport protein, putative
AFUB_081090	4.37742	1.05321	7.70164	7.31254	2.87037	0.0386824	0.08425	DS499600	396214	398023	-	1743	-	GO:0004497;GO:0004497;GO:0004497;GO:0005506;GO:0005506;GO:0005506;GO:0016020;GO:0016021;GO:0016021;GO:0016021;GO:0016491;GO:0016705;GO:0016705;GO:0016712;GO:0016712;GO:0016712;GO:0020037;GO:0020037;GO:0020037;GO:0046872;GO:0055114;GO:0055114;GO:0055114	-	Q	COG2124;sorNOG00859	cytochrome P450 alkane hydroxylase
AFUB_099820	180.945	43.683	318.206	7.28444	2.86482	4.63506e-39	3.61902e-37	DS499603	443858	445139	+	1070	-	-	-	SR	sordNOG05570;opiNOG22712;sordNOG07904	conserved hypothetical protein
AFUB_079050	98.6778	23.8392	173.516	7.27863	2.86367	6.82556e-24	2.42418e-22	DS499599	1989015	1990760	+	1590	-	GO:0016020;GO:0016021;GO:0016021;GO:0016021;GO:0016491;GO:0016491;GO:0016491;GO:0016491;GO:0055114;GO:0055114;GO:0055114	-	S	opiNOG56453;opiNOG48504	cell surface metalloreductase (FreA), putative
AFUB_098940	8.14057	1.97281	14.3083	7.25279	2.85854	0.00437463	0.0132587	DS499603	222865	224563	-	1566	-	-	-	S	eurotNOG08623	conserved hypothetical protein
AFUB_074360	26.0685	6.31884	45.8181	7.25102	2.85818	8.64051e-05	0.000399881	DS499599	624277	624405	+	129	-	-	-	-	-	conserved hypothetical protein
AFUB_045310	35.7591	8.81842	62.6998	7.1101	2.82987	6.08473e-10	6.44366e-09	DS499596	3322644	3323438	-	795	-	GO:0005576;GO:0005576;GO:0019863;GO:0019863	-	OR	opiNOG49629;NOG120619;opiNOG49395	allergen, putative
AFUB_075330	11.9139	2.96755	20.8603	7.02948	2.81342	0.000550067	0.00212635	DS499599	914766	917123	+	2076	-	-	-	S	opiNOG18914	hypothetical protein
AFUB_017690	31.8421	7.94135	55.7428	7.01931	2.81133	1.14623e-08	1.02816e-07	DS499595	127773	128926	-	1056	-	GO:0016787;GO:0016788;GO:0016788;GO:0016788	-	R	opiNOG06416	GDSL lipase/acylhydrolase family protein
AFUB_056410	4.28666	1.06989	7.50343	7.01328	2.81009	0.04504	0.0955581	DS499597	2177153	2178839	-	1431	-	-	-	S	opiNOG45845;eurotNOG07494	conserved hypothetical protein
AFUB_033640	6.15883	1.53786	10.7798	7.00959	2.80933	0.010405	0.0279991	DS499595	4732087	4732904	+	351	-	-	-	SQ	opiNOG32121;COG5285	conserved hypothetical protein
AFUB_099830	12.404	3.12618	21.6818	6.93557	2.79401	0.00305266	0.00964729	DS499603	445737	446431	-	591	-	GO:0016787;GO:0016787;GO:0016787	-	R	COG0596;opiNOG18671	epoxide hydrolase, putative
AFUB_081420	148.563	37.8069	259.319	6.85905	2.77801	1.07629e-31	5.85002e-30	DS499600	486112	487709	-	819	-	-	-	SR	opiNOG68679;eurotNOG07239;eurotNOG11989	hypothetical protein
AFUB_049810	9.93339	2.53261	17.3342	6.8444	2.77492	0.00126026	0.00441069	DS499597	255781	256779	-	834	-	GO:0006950;GO:0006950;GO:0016020;GO:0016021;GO:0016021;GO:0016021;GO:0016021	-	S	opiNOG16708;opiNOG28119	RTA1 domain protein, putative
AFUB_046480	26.4387	6.76212	46.1152	6.81963	2.76969	1.35009e-07	1.03444e-06	DS499596	3640939	3641544	-	606	-	-	K06910	SR	opiNOG40829;COG1881;NOG69550;COG2079	conserved hypothetical protein
AFUB_003240	41.3429	10.582	72.1038	6.81379	2.76846	5.33837e-11	6.44404e-10	DS499594	893211	894035	+	825	-	GO:0003676;GO:0003676;GO:0003676	-	KR	opiNOG38942;euroNOG12624	C2H2 transcription factor, putative
AFUB_035320	184.967	47.3692	322.566	6.80961	2.76757	9.5356e-33	5.39145e-31	DS499596	379624	381036	+	1278	-	GO:0016787;GO:0016787;GO:0016787	K01046	TI	opiNOG08245;COG2272	extracellular lipase, putative
AFUB_035440	121.866	31.4962	212.235	6.73844	2.75241	1.15036e-26	4.71552e-25	DS499596	432429	433670	+	1242	-	-	-	S	NOG02272	conserved hypothetical protein
AFUB_063730	11.277	2.91709	19.637	6.73168	2.75097	0.000612267	0.00233649	DS499598	269963	271591	-	315	-	-	-	S	opiNOG52195	conserved hypothetical protein
AFUB_016120	6.5726	1.70525	11.44	6.70866	2.74602	0.014018	0.0361207	DS499594	4572851	4573408	+	558	-	-	-	-	-	conserved hypothetical protein
AFUB_044950	32.8813	8.55086	57.2117	6.69075	2.74217	3.85173e-06	2.30075e-05	DS499596	3229027	3231822	+	2298	-	GO:0016491;GO:0016491;GO:0016614;GO:0016614;GO:0050660;GO:0050660;GO:0050660;GO:0055114;GO:0055114;GO:0071949;GO:0071949	-	CR	opiNOG24672;COG0277	hypothetical protein
AFUB_054780	133.12	34.6304	231.609	6.68802	2.74158	1.21908e-21	3.61245e-20	DS499597	1699795	1700610	+	816	-	GO:0003824;GO:0003824;GO:0003824	-	SG	opiNOG49014;opiNOG57443;COG2513	carboxyphosphonoenolpyruvate phosphonomutase-like protein
AFUB_092430	6.61854	1.72193	11.5151	6.68734	2.74143	0.0234996	0.0558834	DS499601	1672614	1673683	+	804	-	-	-	SE	opiNOG15938;COG4359	phosphoserine phosphatase, putative
AFUB_054380	626.2	163.212	1089.19	6.67347	2.73844	3.70737e-28	1.62103e-26	DS499597	1582867	1583850	-	984	-	-	K13993	OR	opiNOG40532;eurotNOG07392	hypothetical protein
AFUB_014840	38.859	10.1308	67.5871	6.67142	2.73799	3.71877e-10	4.04705e-09	DS499594	4188375	4189526	-	891	-	GO:0016020;GO:0016021;GO:0016021;GO:0016021	-	S	opiNOG26884	conserved hypothetical protein
AFUB_050140	101.448	26.4813	176.415	6.66187	2.73593	2.97529e-22	9.35173e-21	DS499597	342512	344022	+	1461	-	GO:0003824;GO:0003824;GO:0003824	-	R	opiNOG49827	PHP domain protein
AFUB_092830	32.7037	8.58422	56.8232	6.6195	2.72672	9.63175e-05	0.000442377	DS499601	1837874	1841078	-	2121	-	-	-	L	opiNOG17415;opiNOG38646	telomere-associated RecQ helicase, putative
AFUB_072330	16.2009	4.25454	28.1472	6.6158	2.72592	5.39936e-05	0.000261824	DS499599	40780	41877	+	519	-	-	-	R	sordNOG14486	hypothetical protein
AFUB_094950	26.8304	7.0547	46.6061	6.60639	2.72386	1.5151e-07	1.15012e-06	DS499602	590114	590706	-	492	-	-	-	FS	sordNOG15250;COG0402;opiNOG45710	hypothetical protein
AFUB_044940	8.02955	2.1231	13.936	6.56399	2.71457	0.00509614	0.0151239	DS499596	3227339	3228288	-	858	-	GO:0006950;GO:0006950;GO:0016020;GO:0016021;GO:0016021;GO:0016021;GO:0016021	-	S	fuNOG09261;opiNOG22525	RTA1 domain protein
AFUB_011830	4.53986	1.2035	7.87622	6.54441	2.71026	0.0358831	0.0793477	DS499594	3330542	3330715	+	174	-	-	-	-	-	hypothetical protein
AFUB_080260	49.4674	13.1235	85.8114	6.53876	2.70902	3.36723e-12	4.68555e-11	DS499600	145214	146522	-	1179	-	-	-	-	-	hypothetical protein
AFUB_015780	165.533	43.9927	287.073	6.52547	2.70608	3.38891e-30	1.66701e-28	DS499594	4470063	4472619	-	2340	-	GO:0000166;GO:0005524;GO:0005524;GO:0005524;GO:0005524;GO:0016887;GO:0016887;GO:0016887	-	JRE	COG0488;opiNOG16760	ABC ATPase, putative
AFUB_081440	185.004	49.6252	320.383	6.45606	2.69066	1.8137e-36	1.23911e-34	DS499600	493752	495158	-	1407	-	GO:0071949;GO:0071949;GO:0071949	-	HSC	opiNOG51394;COG0654;opiNOG54808	salicylate hydroxylase, putative
AFUB_102080	229.08	61.8984	396.261	6.40179	2.67848	4.94236e-41	4.26517e-39	DS499604	460081	465610	-	5292	-	GO:0005515	-	R	opiNOG11661;eurotNOG04594	ankyrin repeat protein
AFUB_074350	762.416	212.1	1312.73	6.18922	2.62976	1.41523e-50	1.6575e-48	DS499599	621249	623928	-	1092	-	-	-	R	opiNOG36578;opiNOG42183	conserved hypothetical protein
AFUB_017450	6.13594	1.71359	10.5583	6.16149	2.62328	0.020755	0.0502802	DS499595	72942	75059	+	1821	-	-	-	S	opiNOG52917	cell wall cysteine-rich protein
AFUB_022320	60.5997	17.052	104.147	6.10763	2.61061	8.02079e-14	1.35117e-12	DS499595	1457775	1458710	-	936	-	-	-	R	opiNOG50831	isoflavone reductase family protein
AFUB_014980	750.033	211.689	1288.38	6.08617	2.60554	3.81511e-83	9.15441e-81	DS499594	4227544	4228786	+	993	-	GO:0008152;GO:0008152;GO:0016787;GO:0016787;GO:0016787	-	RIV	opiNOG48931;COG0657;opiNOG35766	lipase/esterase, putative
AFUB_086710	50.1614	14.2931	86.0296	6.01894	2.58951	6.77353e-12	9.07874e-11	DS499601	43626	44987	+	1362	-	GO:0009820;GO:0009820;GO:0009820;GO:0016740;GO:0016765;GO:0016765;GO:0016765	-	R	opiNOG50582	dimethylallyl tryptophan synthase, putative
AFUB_080410	25.8652	7.38947	44.3409	6.00055	2.58509	1.23549e-06	8.12484e-06	DS499600	222098	223083	-	933	-	-	K06001	SR	opiNOG54827;eurotNOG09760	isoflavone reductase family protein (CipA), putative
AFUB_086680	125.217	35.783	214.652	5.99871	2.58465	1.72947e-25	6.7787e-24	DS499601	30976	33447	-	2325	-	GO:0000981;GO:0000981;GO:0000981;GO:0003677;GO:0003677;GO:0003677;GO:0003677;GO:0005634;GO:0005634;GO:0005634;GO:0005634;GO:0006351;GO:0006351;GO:0006351;GO:0006355;GO:0006355;GO:0006357;GO:0008270;GO:0008270;GO:0008270;GO:0046872	-	KR	eurotNOG04118;opiNOG55105	C6 transcription factor, putative
AFUB_070520	61.5514	17.6611	105.442	5.97027	2.5778	0.000186888	0.000805346	DS499598	2119683	2120682	-	834	-	GO:0003676;GO:0003676;GO:0003676	-	R	eurotNOG06578	C2H2 finger domain protein, putative
AFUB_061780	9.77567	2.80817	16.7432	5.9623	2.57587	0.00224349	0.00730348	DS499597	3590000	3592930	-	2931	-	GO:0004553;GO:0004553;GO:0004553;GO:0005975;GO:0005975;GO:0005975	K01190	RG	opiNOG20030;COG3250;eurotNOG10246	cell-associated beta-galactosidase, putative
AFUB_022730	118.628	34.1621	203.094	5.94502	2.57168	8.47011e-24	2.99744e-22	DS499595	1592063	1593852	-	1383	-	-	-	S	opiNOG16809;opiNOG56716	conserved hypothetical protein
AFUB_077950	5.64132	1.63011	9.65253	5.92142	2.56594	0.0345807	0.0769695	DS499599	1676149	1677700	+	1329	-	-	-	SORG	opiNOG10617;opiNOG22293;NOG18375	WSC domain protein, putative
AFUB_094690	135.703	39.2273	232.179	5.91881	2.56531	1.82735e-26	7.42871e-25	DS499602	516584	518151	+	1203	-	GO:0016020;GO:0016021;GO:0016021;GO:0016021	-	S	opiNOG32513	integral membrane protein (Pth11), putative
AFUB_096690	16.4895	4.79798	28.181	5.87352	2.55422	0.00183589	0.0061163	DS499602	1120892	1123442	-	2220	-	GO:0003676;GO:0003676;GO:0003677;GO:0006310;GO:0015074	-	OR	opiNOG50027;opiNOG05032	C2H2 finger domain protein
AFUB_071270	39.9748	11.6437	68.3059	5.86635	2.55246	1.5076e-09	1.51965e-08	DS499598	2323602	2324363	-	645	-	GO:0005576;GO:0005576;GO:0005576;GO:0005576;GO:0008152;GO:0008152;GO:0016787;GO:0016787;GO:0016787;GO:0050525;GO:0050525;GO:0050525;GO:0050525;GO:0052689	K08095	RG	opiNOG36620;opiNOG26346;opiNOG22988	cutinase, putative
AFUB_092050	120.66	35.2163	206.103	5.85249	2.54905	3.07263e-23	1.04597e-21	DS499601	1587505	1588506	+	1002	-	GO:0003824;GO:0003824;GO:0004139;GO:0004139;GO:0004139;GO:0005737;GO:0005737;GO:0005737;GO:0009264;GO:0009264;GO:0009264;GO:0016829;GO:0016829	K01619	F	opiNOG10369;COG0274	deoxyribose-phosphate aldolase
AFUB_056690	18.1994	5.31609	31.0826	5.8469	2.54767	4.52515e-05	0.000223374	DS499597	2246224	2247936	+	1602	-	GO:0004040;GO:0004040;GO:0004040	K01426	J	COG0154;opiNOG15300	amidase, putative
AFUB_094670	14.6267	4.29633	24.957	5.80892	2.53827	0.000249983	0.00104342	DS499602	511029	513093	+	1899	-	GO:0003824;GO:0003824;GO:0003824;GO:0008152;GO:0008152	-	I	eurotNOG00110;opiNOG00113	very-long-chain acyl-CoA synthetase family protein (CefD1), putative
AFUB_074120	35.2398	10.365	60.1145	5.79974	2.53599	8.84289e-07	5.95051e-06	DS499599	550877	552705	-	1575	-	GO:0004497;GO:0004497;GO:0004497;GO:0004497;GO:0005506;GO:0005506;GO:0005506;GO:0016491;GO:0016705;GO:0016705;GO:0016705;GO:0020037;GO:0020037;GO:0020037;GO:0046872;GO:0055114;GO:0055114;GO:0055114	-	Q	KOG0158;opiNOG51700	cytochrome P450 monooxygenase, putative
AFUB_080470	5.49274	1.63011	9.35538	5.73913	2.52083	0.0406144	0.0876238	DS499600	232217	234325	-	2109	-	GO:0003824;GO:0003824;GO:0003824	-	R	opiNOG14006	conserved hypothetical protein
AFUB_033380	12.7469	3.78656	21.7072	5.73271	2.51922	0.00528481	0.0156038	DS499595	4670972	4671192	+	159	-	-	-	S	eurotNOG11617;opiNOG47598	hypothetical protein
AFUB_095300	12.3642	3.71943	21.009	5.64846	2.49786	0.000712223	0.00266928	DS499602	681384	682403	-	831	-	GO:0016491;GO:0016491;GO:0016491;GO:0055114	-	QI	COG1028;opiNOG42495	short chain dehydrogenase/reductase, putative
AFUB_009670	13.2023	3.99574	22.4089	5.60821	2.48754	0.000936728	0.00342203	DS499594	2717425	2718153	+	729	-	-	-	-	-	conserved hypothetical protein
AFUB_096680	207.447	62.9654	351.928	5.58923	2.48265	1.9966e-28	8.84799e-27	DS499602	1113352	1114122	-	771	-	GO:0005515	-	FZ	COG0775;opiNOG03452;opiNOG21259	conserved hypothetical protein
AFUB_023930	29.845	9.06054	50.6295	5.58792	2.48231	6.41801e-06	3.66456e-05	DS499595	2011210	2012893	-	1581	-	GO:0016020;GO:0016020;GO:0016020;GO:0016021;GO:0016021;GO:0016021;GO:0016021;GO:0022857;GO:0022857;GO:0022891;GO:0055085;GO:0055085	K08150	R	KOG0254;opiNOG02937	myo-inositol transporter
AFUB_048760	16.3512	4.98173	27.7207	5.56448	2.47625	0.00151502	0.00516809	DS499597	14231	16191	-	1908	-	GO:0004497;GO:0004497;GO:0004497;GO:0055114	-	QP	COG2072;sordNOG06035;opiNOG09388	flavin-containing monooxygenase, putative
AFUB_000610	501.189	152.85	849.528	5.55791	2.47454	1.34707e-54	1.8154e-52	DS499594	167026	168003	+	951	-	GO:0006950;GO:0006950;GO:0016020;GO:0016021;GO:0016021;GO:0016021;GO:0016021	-	S	opiNOG24177	RTA1 domain protein, putative
AFUB_071570	190.541	58.159	322.923	5.55242	2.47312	5.77184e-33	3.32066e-31	DS499598	2422001	2423185	-	1122	-	GO:0000981;GO:0000981;GO:0000981;GO:0005634;GO:0005634;GO:0005634;GO:0006355;GO:0006355;GO:0006357;GO:0008270;GO:0008270;GO:0008270	-	S	sordNOG12724;opiNOG28662	hypothetical protein
AFUB_085160	21.9889	6.712	37.2657	5.55211	2.47304	0.00151209	0.00516016	DS499600	1587814	1589547	-	1368	-	GO:0015171;GO:0016020;GO:0016020;GO:0016020;GO:0016021;GO:0016021;GO:0016021;GO:0022857;GO:0022857;GO:0055085;GO:0055085	-	E	opiNOG15284;COG0531;opiNOG08540	GABA permease, putative
AFUB_079140	27.0231	8.48406	45.5622	5.37034	2.42501	1.77295e-06	1.13041e-05	DS499599	2008505	2009448	-	873	-	GO:0016491;GO:0016491;GO:0016491;GO:0055114	K11811	R	COG0431;opiNOG16992	arsenic resistance protein ArsH
AFUB_017000	7.17467	2.25671	12.0926	5.35851	2.42183	0.0135596	0.0351236	DS499594	4841224	4842228	-	1005	-	GO:0005515	-	ZR	COG0457;opiNOG50035	TPR domain protein
AFUB_048400	223.579	70.6653	376.493	5.32783	2.41355	5.16508e-35	3.23657e-33	DS499596	4140403	4143283	+	2619	-	GO:0003677;GO:0006310;GO:0015074	-	SR	opiNOG54116;opiNOG54979;onyNOG07472	hypothetical protein
AFUB_047370	10.557	3.3437	17.7703	5.31456	2.40995	0.00418659	0.0127674	DS499596	3874029	3874923	+	831	-	GO:0006950;GO:0006950;GO:0016020;GO:0016021;GO:0016021;GO:0016021;GO:0016021	-	S	opiNOG51764;opiNOG56426;opiNOG16708	RTA1 domain protein, putative
AFUB_097600	21.2646	6.80424	35.7249	5.25039	2.39243	3.47539e-05	0.00017597	DS499602	1390824	1391321	-	369	-	-	-	SR	opiNOG75105;opiNOG46875;opiNOG47743	DUF614 cysteine-rich domain protein
AFUB_053190	309.261	99.1525	519.369	5.23809	2.38904	1.78235e-22	5.69309e-21	DS499597	1223382	1223877	-	372	-	GO:0016020;GO:0016021;GO:0016021;GO:0016021	-	-	-	hypothetical protein
AFUB_017660	20.8411	6.69532	34.9868	5.22557	2.38559	3.75159e-05	0.000188499	DS499595	119728	120324	+	597	-	-	-	S	opiNOG64186	conserved hypothetical protein
AFUB_048420	4.99384	1.60467	8.38301	5.22413	2.38519	0.0414872	0.0891548	DS499596	4153462	4153894	+	312	-	-	-	S	opiNOG60753	hypothetical protein
AFUB_090430	466.085	149.855	782.314	5.22045	2.38418	2.79158e-56	3.92337e-54	DS499601	1144925	1147477	+	2364	-	GO:0005975;GO:0005975;GO:0005975;GO:0016740;GO:0016758;GO:0016758;GO:0016758;GO:0030259;GO:0030259;GO:0030259	-	CG	COG1819;opiNOG50473	sterol glucosyltransferase, putative
AFUB_054170	5.98944	1.93069	10.0482	5.20444	2.37974	0.0272119	0.0632196	DS499597	1525958	1526930	-	918	-	-	-	S	opiNOG50464	conserved hypothetical protein
AFUB_075360	45.2016	14.5779	75.8254	5.2014	2.3789	5.39949e-07	3.77274e-06	DS499599	927843	929200	+	1179	-	GO:0016020;GO:0016021;GO:0016021;GO:0016021;GO:0016491;GO:0016491;GO:0016491;GO:0055114;GO:0055114	-	S	eurotNOG00817;opiNOG48504	cell surface metalloreductase, putative
AFUB_062410	532.901	172.047	893.756	5.19485	2.37708	1.59158e-08	1.39182e-07	DS499597	3719558	3720719	+	948	-	GO:0030246;GO:0030246;GO:0030246	-	R	opiNOG41565	fucose-specific lectin FleA
AFUB_007720	139.273	45.2368	233.309	5.15751	2.36668	3.43908e-20	9.29496e-19	DS499594	2158682	2159311	+	630	-	-	-	-	-	conserved hypothetical protein
AFUB_006390	1290.2	420.103	2160.3	5.14232	2.36242	2.10525e-56	3.00166e-54	DS499594	1807334	1808507	+	1113	-	GO:0016787;GO:0016787;GO:0016787	-	R	eurotNOG06083;KOG3947;opiNOG03819	Ser/Thr protein phosphatase family protein
AFUB_044670	425.11	138.993	711.227	5.11699	2.3553	3.4053e-23	1.15522e-21	DS499596	3161060	3162126	+	954	-	GO:0000981;GO:0000981;GO:0000981;GO:0005634;GO:0005634;GO:0005634;GO:0006355;GO:0006355;GO:0006357;GO:0008270;GO:0008270;GO:0008270	-	S	sorNOG00392;sordNOG04224;opiNOG25174	fungal specific transcription factor, putative
AFUB_028820	10.9651	3.59457	18.3356	5.1009	2.35075	0.00462306	0.0138928	DS499595	3367942	3368160	+	219	-	-	-	R	COG1073	hypothetical protein
AFUB_092150	20.497	6.72909	34.265	5.09207	2.34825	7.88512e-05	0.000367823	DS499601	1606820	1608705	+	1779	-	GO:0016491;GO:0016491;GO:0016614;GO:0016614;GO:0050660;GO:0050660;GO:0050660;GO:0055114;GO:0055114;GO:0071949;GO:0071949	-	R	opiNOG06890	FAD/FMN-containing isoamyl alcohol oxidase MreA- like, putative
AFUB_049750	14.2378	4.68114	23.7945	5.08307	2.3457	0.00108497	0.00387439	DS499597	244525	245379	+	855	-	GO:0004616;GO:0004616;GO:0016491;GO:0016491;GO:0050661;GO:0050661;GO:0055114;GO:0055114	K00020	R	NOG09647;opiNOG38112	oxidoreductase, putative
AFUB_076620	28.726	9.46244	47.9896	5.07159	2.34244	1.43823e-05	7.81728e-05	DS499599	1305295	1306011	+	609	-	-	-	R	eurotNOG12374;opiNOG47071	GPI anchored CFEM domain protein
AFUB_092220	747.355	247.192	1247.52	5.04675	2.33535	1.58805e-70	3.12464e-68	DS499601	1620757	1621804	+	894	-	GO:0003824;GO:0003824;GO:0016787;GO:0016787;GO:0016787	K01253	R	opiNOG16627	alpha/beta hydrolase, putative
AFUB_098690	50.9002	16.8595	84.9408	5.03815	2.33289	3.14846e-10	3.46472e-09	DS499603	152194	154121	+	1728	-	GO:0003677;GO:0003677;GO:0003677;GO:0003677;GO:0005634;GO:0005634;GO:0005634	-	K	opiNOG17119	homeobox transcription factor, putative
AFUB_042200	47.7425	15.8237	79.6612	5.03429	2.33179	2.41854e-09	2.36988e-08	DS499596	2339663	2340553	-	891	-	-	-	S	opiNOG50970	conserved hypothetical protein
AFUB_021050	255.505	84.708	426.303	5.03262	2.33131	2.0641e-36	1.39087e-34	DS499595	1070665	1072320	+	1491	-	GO:0016787;GO:0016787;GO:0016787	-	R	opiNOG09009	alpha-1,3-glucanase/mutanase, putative
AFUB_017350	9.01989	3.00058	15.0392	5.01209	2.32541	0.00711613	0.0201928	DS499595	46889	49725	+	2493	-	-	-	R	opiNOG33622	conserved hypothetical protein
AFUB_051350	200.837	67.252	334.423	4.97267	2.31402	1.65517e-31	8.80195e-30	DS499597	681987	682654	-	573	-	-	-	R	opiNOG46683	conserved hypothetical protein
AFUB_035460	39.0811	13.1561	65.0062	4.94114	2.30484	1.07836e-05	5.95337e-05	DS499596	437470	441342	-	3873	-	GO:0003824;GO:0003824;GO:0003824;GO:0008152;GO:0008152;GO:0016874	-	Q	COG1020	nonribosomal peptide synthase, putative
AFUB_019550	23.6512	7.98231	39.3201	4.9259	2.30039	1.34756e-05	7.35702e-05	DS499595	614015	616270	-	2256	-	-	-	S	opiNOG66749	conserved hypothetical protein
AFUB_035910	31.8729	10.8076	52.9382	4.89824	2.29226	5.56236e-07	3.88378e-06	DS499596	535999	536553	+	555	-	-	-	-	-	hypothetical protein
AFUB_029430	14.7054	5.04853	24.3622	4.82561	2.27071	0.00076641	0.00285387	DS499595	3568007	3568816	+	756	-	-	-	R	opiNOG43447;opiNOG74279	malate dehydrogenase
AFUB_050130	47.9586	16.5422	79.375	4.79832	2.26253	4.96759e-07	3.4883e-06	DS499597	340446	342101	+	1359	-	GO:0008299;GO:0008299;GO:0008299;GO:0016740;GO:0016740;GO:0016740	-	H	opiNOG14759;sordNOG05701;COG0142	geranylgeranyl pyrophosphate synthase, putative
AFUB_047530	78.8178	27.1908	130.445	4.7974	2.26225	3.66415e-14	6.33531e-13	DS499596	3916862	3917407	+	546	-	GO:0010181;GO:0010181;GO:0010181;GO:0048037;GO:0048037	-	S	opiNOG55347	conserved hypothetical protein
AFUB_071430	11.7328	4.07922	19.3864	4.75248	2.24868	0.0040812	0.0124653	DS499598	2363370	2364350	+	828	-	GO:0009058;GO:0009058;GO:0009058;GO:0016788;GO:0016788;GO:0016788	-	SI	eurotNOG08868;opiNOG01973	polyketide synthase, putative
AFUB_070530	14.6028	5.09065	24.115	4.73712	2.24401	0.00132828	0.00461753	DS499598	2123317	2124119	-	306	-	-	-	-	-	hypothetical protein
AFUB_033600	9.26654	3.23478	15.2983	4.72932	2.24163	0.00928527	0.0253816	DS499595	4716685	4717259	+	450	-	-	-	R	opiNOG51320	conserved hypothetical protein
AFUB_075290	523.063	182.648	863.479	4.72757	2.2411	3.4894e-23	1.17968e-21	DS499599	901614	902375	-	762	-	-	-	S	eurotNOG06107;opiNOG56502;opiNOG74269	conserved hypothetical protein
AFUB_095910	73.3894	25.6446	121.134	4.72358	2.23988	5.06637e-13	7.75162e-12	DS499602	844749	845873	-	924	-	-	-	S	eurotNOG09563	conserved hypothetical protein
AFUB_035570	218.084	76.3478	359.819	4.7129	2.23661	7.76757e-10	8.13817e-09	DS499596	464088	464561	+	384	-	-	-	S	opiNOG60557	cupin domain protein
AFUB_065780	85.7736	30.1667	141.381	4.68665	2.22856	1.36801e-14	2.43813e-13	DS499598	803239	804325	-	972	-	GO:0003824;GO:0003824;GO:0008152;GO:0008152;GO:0016829;GO:0016829;GO:0016829;GO:0016829	-	SE	opiNOG11049;sordNOG10180;COG0329	dihydrodipicolinate synthetase family protein
AFUB_046370	9.82229	3.46054	16.184	4.67674	2.2255	0.00876516	0.0241005	DS499596	3618878	3620507	-	855	-	GO:0005515	-	R	opiNOG62867;opiNOG01250;COG0666;opiNOG13488	hypothetical protein
AFUB_053630	4900.43	1736.44	8064.42	4.64422	2.21544	2.1427e-110	8.10765e-108	DS499597	1353981	1358174	+	4050	-	GO:0000166;GO:0005524;GO:0005524;GO:0005524;GO:0005524;GO:0016020;GO:0016021;GO:0016021;GO:0016021;GO:0016021;GO:0016887;GO:0016887;GO:0042626;GO:0042626;GO:0042626;GO:0055085;GO:0055085	K05658	QV	opiNOG01678;COG1132	ABC multidrug transporter Mdr1
AFUB_096360	111.028	39.512	182.543	4.61994	2.20788	5.82438e-13	8.81542e-12	DS499602	997313	998366	+	954	-	GO:0016020;GO:0016021;GO:0016021;GO:0016021;GO:0016021	K07297	TR	opiNOG52455;COG1272;opiNOG51074	haemolysin-III family protein
AFUB_047220	19.9121	7.11316	32.711	4.59865	2.20121	0.000138242	0.000615952	DS499596	3832368	3833513	-	1146	-	GO:0016491;GO:0016491;GO:0016491;GO:0055114;GO:0055114	K00301	E	opiNOG14000;COG0665	sarcosine oxidase, putative
AFUB_052280	665.509	237.814	1093.2	4.5969	2.20066	1.17689e-21	3.50857e-20	DS499597	945859	946932	-	1023	-	GO:0008152;GO:0008152;GO:0016787;GO:0016787;GO:0016787	K01046	IV	opiNOG08723;COG0657	lipase, putative
AFUB_070000	32.5658	11.6608	53.4708	4.58552	2.19709	2.10076e-06	1.32059e-05	DS499598	1995599	1996753	+	960	-	-	-	S	eurotNOG07038;eurotNOG12341	conserved hypothetical protein
AFUB_054550	117.095	42.0939	192.096	4.56352	2.19015	0.00026674	0.00110539	DS499597	1633329	1634193	+	801	-	GO:0008168;GO:0008171;GO:0008171;GO:0008171;GO:0016740;GO:0032259	K00545	QR	COG4122;opiNOG06845	O-methyltransferase, putative
AFUB_086700	42.9377	15.4465	70.4289	4.55953	2.18889	2.60298e-08	2.21716e-07	DS499601	37572	43144	-	5385	-	GO:0003824;GO:0003824;GO:0003824;GO:0008152;GO:0008152;GO:0016740;GO:0016740;GO:0016740;GO:0031177;GO:0031177;GO:0031177	K15317	I	opiNOG12863	polyketide synthase, putative
AFUB_035480	18.2168	6.5617	29.8719	4.55246	2.18665	0.00036102	0.00145027	DS499596	443585	443881	+	297	-	GO:0003934;GO:0003934;GO:0003934;GO:0005737;GO:0005737;GO:0016787;GO:0046654;GO:0046654;GO:0046654	K01495	H	COG0302;opiNOG13486	GTP cyclohydrolase I, putative
AFUB_044680	309.549	111.646	507.452	4.54518	2.18434	3.86771e-38	2.88262e-36	DS499596	3162179	3162848	+	612	-	-	-	SK	eurotNOG07754;eurotNOG10341;opiNOG25174	hypothetical protein
AFUB_044250	73.8647	26.713	121.016	4.53025	2.17959	3.29486e-13	5.21978e-12	DS499596	2970408	2970689	-	282	-	-	-	-	-	hypothetical protein
AFUB_101550	27.0707	9.8883	44.2532	4.4753	2.16199	0.00117279	0.00415481	DS499604	304362	305123	-	762	-	-	-	Q	opiNOG34378	short chain dehydrogenase, putative
AFUB_012590	47.9822	17.537	78.4273	4.47211	2.16096	1.50103e-08	1.31711e-07	DS499594	3547531	3549404	+	1701	-	GO:0003824;GO:0003824;GO:0008152;GO:0008152;GO:0016020;GO:0016021;GO:0016021;GO:0016021;GO:0016874;GO:0016874;GO:0016874	K01904	I	COG0318;opiNOG01979	4-coumarate-CoA ligase, putative
AFUB_095270	344.803	126.485	563.122	4.45208	2.15448	3.5651e-39	2.80588e-37	DS499602	670937	674266	-	2673	-	GO:0071949;GO:0071949;GO:0071949	-	HCR	opiNOG06017;COG0654	hypothetical protein
AFUB_028780	542.227	199.179	885.276	4.44463	2.15206	2.32188e-52	2.89147e-50	DS499595	3358654	3359332	+	636	-	-	-	S	onyNOG05392;opiNOG47472	conserved hypothetical protein
AFUB_003630	10.8514	3.98731	17.7155	4.44298	2.15153	0.00863822	0.0238047	DS499594	1005704	1006648	-	945	-	GO:0003677;GO:0003677;GO:0003677;GO:0003677;GO:0005634	K09425	K	opiNOG06942;COG5147	MYB family conidiophore development protein FlbD, putative
AFUB_031600	49.4766	18.2722	80.681	4.41551	2.14258	7.26377e-09	6.68484e-08	DS499595	4186685	4186852	-	168	-	-	-	-	-	hypothetical protein
AFUB_092120	103.413	38.2248	168.601	4.41077	2.14103	6.07644e-16	1.24542e-14	DS499601	1599566	1600648	+	1083	-	GO:0003824;GO:0003824;GO:0006520;GO:0006520;GO:0006520;GO:0016829;GO:0016829;GO:0016829	K01620	E	opiNOG51759;COG2008	threonine aldolase, putative
AFUB_044750	12.8402	4.75629	20.9241	4.39925	2.13726	0.00395669	0.0121076	DS499596	3177992	3178772	-	729	-	GO:0008168;GO:0008168;GO:0008168;GO:0008171;GO:0008171;GO:0008171;GO:0016740;GO:0032259	-	R	onyNOG07651	O-methyltransferase, putative
AFUB_080070	29.302	10.866	47.738	4.39332	2.13531	5.83611e-06	3.36551e-05	DS499600	33810	34661	-	678	-	GO:0003677;GO:0003700;GO:0003700;GO:0003700;GO:0005634;GO:0005634;GO:0005634;GO:0005634;GO:0006355;GO:0006355;GO:0043565;GO:0043565;GO:0043565	K09419	SK	eurotNOG12214;opiNOG20298;NOG177700	hypothetical protein
AFUB_097410	43.209	16.0826	70.3353	4.37338	2.12875	1.19133e-07	9.2286e-07	DS499602	1316571	1317080	+	480	-	-	-	SRB	opiNOG01931;NOG176848;eurotNOG07341;eurotNOG12976	hypothetical protein
AFUB_021920	139.65	52.0917	227.208	4.36169	2.12489	6.31351e-07	4.36489e-06	DS499595	1333891	1335291	+	1017	-	GO:0008168;GO:0008168;GO:0008168;GO:0016740;GO:0032259	-	R	opiNOG27800	TAM domain methyltransferase, putative
AFUB_022330	6.98175	2.60775	11.3557	4.35461	2.12254	0.0314075	0.0709988	DS499595	1459276	1460268	-	993	-	-	-	S	opiNOG68653;opiNOG66864	hypothetical protein
AFUB_015140	811.501	303.364	1319.64	4.35002	2.12102	8.25396e-29	3.70788e-27	DS499594	4285712	4286746	-	1035	-	GO:0016491;GO:0016491;GO:0016491;GO:0055114;GO:0055114	K07119	R	opiNOG06887;COG2130	oxidoreductase, zinc-binding dehydrogenase family, putative
AFUB_091960	46.3438	17.3438	75.3438	4.34412	2.11906	1.67945e-08	1.46346e-07	DS499601	1573564	1574368	-	729	-	GO:0000272;GO:0000272;GO:0000272;GO:0005576;GO:0005576;GO:0005576;GO:0005576;GO:0005975;GO:0016829;GO:0030570;GO:0030570;GO:0030570;GO:0030570;GO:0071555;GO:0071555;GO:0071555	K01728	G	opiNOG25823;NOG18334	pectate lyase, putative
AFUB_017880	123.307	46.1568	200.458	4.34297	2.11868	2.74027e-18	6.49608e-17	DS499595	170404	171782	-	1137	-	GO:0000272;GO:0005576;GO:0005576;GO:0005576;GO:0005975;GO:0016829;GO:0045490;GO:0045490;GO:0045490;GO:0047490;GO:0047490;GO:0047490;GO:0071555;GO:0071555;GO:0071555	K01732	G	eurotNOG08596;opiNOG12057	pectate lyase, putative
AFUB_041860	8.76583	3.29357	14.2381	4.323	2.11203	0.0238854	0.0566553	DS499596	2237931	2240113	-	1764	-	GO:0000166;GO:0003676;GO:0003676;GO:0003676;GO:0004386;GO:0004386;GO:0004386;GO:0005524;GO:0005524;GO:0005524;GO:0005524;GO:0016787	K11594	AL	NOG27338;KOG0335;opiNOG00196	DEAD/DEAH box RNA helicase, putative
AFUB_084610	235.385	88.4606	382.308	4.32179	2.11163	2.24331e-21	6.54887e-20	DS499600	1432295	1433530	+	1107	-	GO:0008270;GO:0008270;GO:0008270;GO:0016491;GO:0016491;GO:0016491;GO:0046872;GO:0055114;GO:0055114	K00008	QC	opiNOG49479;COG1063	sorbitol/xylitol dehydrogenase, putative
AFUB_003060	8.85517	3.33494	14.3754	4.31054	2.10787	0.0143373	0.036847	DS499594	844656	845877	-	1134	-	GO:0005515	-	R	eurotNOG04629	F-box domain protein
AFUB_090450	14.3026	5.39999	23.2052	4.29727	2.10342	0.0212842	0.0512718	DS499601	1150505	1152281	+	1596	-	GO:0016020;GO:0016021;GO:0016021;GO:0016021;GO:0055085;GO:0055085;GO:0055085	-	R	KOG0255;eurotNOG05798	MFS multidrug transporter, putative
AFUB_070760	17.4457	6.59548	28.2959	4.2902	2.10104	0.00113642	0.00403905	DS499598	2176403	2178037	-	1527	-	GO:0016020;GO:0016021;GO:0016021;GO:0016021;GO:0055085;GO:0055085;GO:0055085	-	R	KOG0255;opiNOG06218	MFS multidrug transporter, putative
AFUB_019750	267.905	101.308	434.502	4.28894	2.10062	7.67269e-19	1.91098e-17	DS499595	670915	674211	+	3297	-	GO:0016020;GO:0016021;GO:0016021;GO:0016021	-	-	-	conserved hypothetical protein
AFUB_009530	53.1024	20.1694	86.0353	4.26563	2.09276	3.98907e-09	3.79541e-08	DS499594	2681574	2682869	+	1296	-	-	-	S	opiNOG20245;COG5441	UPF0261 domain protein
AFUB_044760	82.0809	31.2043	132.958	4.26088	2.09115	2.53877e-12	3.56297e-11	DS499596	3179311	3180912	+	1398	-	GO:0004497;GO:0004497;GO:0004497;GO:0005506;GO:0005506;GO:0005506;GO:0016020;GO:0016021;GO:0016021;GO:0016021;GO:0016491;GO:0016705;GO:0016705;GO:0016705;GO:0020037;GO:0020037;GO:0020037;GO:0046872;GO:0055114;GO:0055114;GO:0055114	-	Q	COG2124;opiNOG50189	cytochrome P450 monooxygenase, putative
AFUB_079130	279.228	106.366	452.089	4.25032	2.08757	1.42512e-15	2.81533e-14	DS499599	2005147	2006211	-	900	-	GO:0008168;GO:0008168;GO:0008168;GO:0016740;GO:0032259	K07755	R	opiNOG13296;opiNOG28995	arsenic methyltransferase Cyt19, putative
AFUB_084650	63.5208	24.3485	102.693	4.21763	2.07643	1.55335e-10	1.76669e-09	DS499600	1443335	1444864	-	1530	-	-	-	S	eurotNOG07363;opiNOG21972	conserved hypothetical protein
AFUB_047880	327.335	125.997	528.672	4.1959	2.06898	2.33425e-36	1.5622e-34	DS499596	4007924	4008526	-	603	-	GO:0003824;GO:0003824;GO:0003824;GO:0030151;GO:0030151;GO:0030151;GO:0030170;GO:0030170;GO:0030170	-	S	COG2258;opiNOG36136	conserved hypothetical protein
AFUB_016450	16.8325	6.48656	27.1784	4.18996	2.06694	0.00124007	0.00435085	DS499594	4667984	4668930	+	882	-	GO:0046983;GO:0046983;GO:0046983	-	L	eurotNOG07144	HLH DNA binding domain protein, putative
AFUB_065060	124.55	48.0214	201.078	4.18726	2.06601	2.58893e-17	5.86863e-16	DS499598	620558	621346	-	732	-	GO:0016020;GO:0016021;GO:0016021;GO:0016021	-	S	eurotNOG10082	conserved hypothetical protein
AFUB_015520	6.75182	2.60775	10.8959	4.17827	2.0629	0.0374369	0.082046	DS499594	4409653	4410408	-	756	-	-	-	S	opiNOG63029	conserved hypothetical protein
AFUB_048470	45.8072	17.7871	73.8274	4.15061	2.05332	5.71632e-08	4.62477e-07	DS499596	4179126	4180291	+	1116	-	-	-	S	eurotNOG11970	hypothetical protein
AFUB_097470	204.568	79.7923	329.343	4.1275	2.04527	8.65618e-08	6.85664e-07	DS499602	1335101	1335892	+	792	-	-	-	S	eurotNOG11274;opiNOG53640	conserved hypothetical protein
AFUB_017010	86.2701	33.7939	138.746	4.10566	2.03761	0.000990823	0.00357714	DS499594	4843040	4845130	-	1698	-	GO:0016491;GO:0016491;GO:0016614;GO:0016614;GO:0050660;GO:0050660;GO:0050660;GO:0055114;GO:0055114;GO:0071949;GO:0071949	-	R	opiNOG25407;eurotNOG10939	FAD/FMN-containing protein
AFUB_063740	20.9902	8.24194	33.7385	4.09352	2.03334	0.000348757	0.00140618	DS499598	272540	273077	-	375	-	-	-	R	opiNOG32470;eurotNOG11742	hypothetical protein
AFUB_003980	15.9416	6.26079	25.6224	4.09252	2.03299	0.00192717	0.00637605	DS499594	1104197	1105653	+	1347	-	GO:0008152;GO:0016788;GO:0016788;GO:0016788	K01078	R	opiNOG11122	acid phosphatase PHOa
AFUB_041470	28.0272	11.0504	45.0039	4.07259	2.02595	3.55012e-05	0.000179569	DS499596	2129749	2130365	-	540	-	-	K06897	R	COG1237;opiNOG31133	metallo-beta-lactamase superfamily protein
AFUB_085320	7.63067	3.02602	12.2353	4.04338	2.01556	0.0410984	0.0884352	DS499600	1639338	1640086	+	636	-	GO:0016020;GO:0016021;GO:0016021;GO:0016021	-	S	opiNOG34013	hypothetical protein
AFUB_077620	20.4094	8.10832	32.7105	4.03419	2.01228	0.00053159	0.00206547	DS499599	1563551	1564947	-	1194	-	GO:0004553;GO:0004553;GO:0004553;GO:0005576;GO:0005576;GO:0005576;GO:0005975;GO:0005975;GO:0005975;GO:0008152;GO:0016787;GO:0016798;GO:0030248;GO:0030248;GO:0030248	K01179	G	COG2730;opiNOG07693	endoglucanase, putative
AFUB_044870	15.0902	6.00158	24.1788	4.02873	2.01033	0.0024662	0.00794188	DS499596	3211178	3211921	-	648	-	GO:0016407;GO:0016407;GO:0016407;GO:0016740	-	RE	COG0110;sordNOG04468	sugar O-acetyltransferase, putative
AFUB_094860	242.862	96.6342	389.09	4.02642	2.0095	4.52201e-28	1.9598e-26	DS499602	566687	568264	-	1578	-	GO:0000981;GO:0000981;GO:0000981;GO:0005634;GO:0005634;GO:0005634;GO:0006355;GO:0006355;GO:0006357;GO:0008270;GO:0008270;GO:0008270	-	S	opiNOG65760;opiNOG65330	C6 finger domain protein, putative
AFUB_076250	9.80038	3.9035	15.6973	4.02133	2.00767	0.0158118	0.0400542	DS499599	1203388	1204681	-	519	-	-	-	R	sordNOG04589;opiNOG35741	hypothetical protein
AFUB_044730	52.9973	21.1387	84.8558	4.01423	2.00512	1.26552e-08	1.1257e-07	DS499596	3175304	3177053	-	1587	-	GO:0016020;GO:0016021;GO:0016021;GO:0016021;GO:0055085;GO:0055085;GO:0055085	-	R	KOG0254;opiNOG02857;sacNOG00471	MFS multidrug transporter, putative
AFUB_086670	25.4027	10.1806	40.6248	3.99043	1.99654	6.06996e-05	0.000291157	DS499601	29348	30388	-	993	-	-	K15318	R	opiNOG21191;COG0491	metallo-beta-lactamase domain protein
AFUB_046310	8.45484	3.39341	13.5163	3.9831	1.99389	0.0218864	0.0525167	DS499596	3603526	3605841	-	2316	-	GO:0000272;GO:0004553;GO:0004553;GO:0005576;GO:0005576;GO:0005576;GO:0005975;GO:0005975;GO:0005975;GO:0008152;GO:0009044;GO:0009044;GO:0009044;GO:0016787;GO:0016798;GO:0045493;GO:0045493;GO:0045493	K15920	G	opiNOG18948;COG1472	beta-xylosidase
AFUB_090740	8.64217	3.48565	13.7987	3.95871	1.98503	0.0272367	0.0632566	DS499601	1218106	1219490	-	1242	-	GO:0003824;GO:0003824;GO:0004334;GO:0004334;GO:0004334;GO:0004334;GO:0006559;GO:0006572;GO:0009072;GO:0009072;GO:0009072;GO:0016787;GO:0046872	K01555	QG	opiNOG13753;COG0179	fumarylacetoacetate hydrolase family protein
AFUB_025990	16.3865	6.63685	26.1361	3.93803	1.97748	0.00184221	0.0061353	DS499595	2579590	2579995	-	189	-	-	-	-	-	hypothetical protein
AFUB_099800	10.1346	4.11258	16.1567	3.92859	1.97401	0.0186701	0.0460804	DS499603	438549	440150	+	1392	-	-	-	S	eurotNOG06835;opiNOG36710;NOG139945	hypothetical protein
AFUB_094010	19.8049	8.04944	31.5604	3.92082	1.97116	0.000634077	0.002412	DS499602	340955	342267	+	1083	-	GO:0016020;GO:0016021;GO:0016021;GO:0016021	-	S	eurotNOG00814	integral membrane protein
AFUB_090390	27.333	11.1339	43.532	3.90985	1.96711	0.000952499	0.00346549	DS499601	1132810	1135993	+	2124	-	GO:0003824;GO:0003824;GO:0003824	-	S	opiNOG53070;opiNOG14763;eurotNOG10798	hypothetical protein
AFUB_034830	143.165	58.4528	227.877	3.89849	1.96291	5.79068e-18	1.35963e-16	DS499596	242478	243355	-	878	-	-	-	S	eurotNOG09480	hypothetical protein
AFUB_071080	181.875	74.2838	289.466	3.89676	1.96227	1.1243e-21	3.3722e-20	DS499598	2271501	2272301	+	678	-	-	-	-	-	hypothetical protein
AFUB_045120	9.12401	3.73653	14.5115	3.88369	1.95743	0.0278925	0.0645359	DS499596	3271669	3273073	-	1113	-	-	-	SR	opiNOG64780;opiNOG67781	hypothetical protein
AFUB_028340	73.2496	30.0153	116.484	3.88082	1.95636	5.84517e-11	7.02134e-10	DS499595	3239911	3241776	-	1866	-	GO:0008270;GO:0008270;GO:0008270	-	SR	opiNOG14538;opiNOG13488	HET domain protein
AFUB_084830	23.0048	9.48723	36.5224	3.84964	1.94472	0.000257542	0.00107133	DS499600	1492531	1493507	-	846	-	-	-	S	eurotNOG12479	conserved hypothetical protein
AFUB_018810	603.327	250.06	956.594	3.82545	1.93563	5.29048e-29	2.38751e-27	DS499595	418116	419429	-	1314	-	GO:0015098;GO:0015098;GO:0015098;GO:0015689;GO:0015689;GO:0016020;GO:0016021;GO:0016021;GO:0016021	-	P	opiNOG16713	sulfate transporter, putative
AFUB_088580	424.681	176.105	673.258	3.82306	1.93473	1.61576e-36	1.11159e-34	DS499601	539704	541425	-	1491	-	GO:0019441;GO:0019441;GO:0019441;GO:0020037;GO:0020037;GO:0020037;GO:0046872;GO:0046872;GO:0046872;GO:0051213;GO:0051213;GO:0051213;GO:0055114	K00463	E	opiNOG23564;opiNOG17428	indoleamine 2,3-dioxygenase family protein
AFUB_020190	17.594	7.30525	27.8827	3.8168	1.93236	0.00119765	0.00423068	DS499595	812610	813601	-	936	-	-	-	S	NOG163720;opiNOG60745	conserved hypothetical protein
AFUB_017510	1338.54	556.536	2120.54	3.81025	1.92989	2.27085e-28	9.97349e-27	DS499595	88345	89990	-	1593	-	GO:0000166;GO:0001678;GO:0001678;GO:0001678;GO:0004396;GO:0004396;GO:0004396;GO:0004396;GO:0005524;GO:0005524;GO:0005524;GO:0005524;GO:0005536;GO:0005536;GO:0005536;GO:0005623;GO:0005623;GO:0005623;GO:0005975;GO:0005975;GO:0006096;GO:0006096;GO:0006096;GO:0016301;GO:0016310;GO:0016740;GO:0016773;GO:0016773;GO:0046835	K00844	G	opiNOG01612;COG5026;sordNOG04103	hexokinase, putative
AFUB_096640	38.6355	16.0659	61.2051	3.80962	1.92965	4.05018e-06	2.40469e-05	DS499602	1099583	1101328	+	1590	-	GO:0016020;GO:0016021;GO:0016021;GO:0016021;GO:0016491;GO:0016491;GO:0016491;GO:0016491;GO:0055114;GO:0055114;GO:0055114	-	S	opiNOG56453;opiNOG48504	conserved hypothetical protein
AFUB_048030	22.2927	9.2863	35.299	3.80119	1.92645	0.000315093	0.00128413	DS499596	4037370	4039060	-	1635	-	GO:0008643;GO:0008643;GO:0008643;GO:0016020;GO:0016020;GO:0016020;GO:0016021;GO:0016021;GO:0016021;GO:0016021;GO:0022857;GO:0022857;GO:0022891;GO:0055085;GO:0055085	-	R	KOG0254;opiNOG50822	high-affinity glucose transporter, putative
AFUB_091860	28.9161	12.0532	45.7789	3.79807	1.92527	0.00722675	0.0204125	DS499601	1548056	1549012	-	957	-	-	-	R	opiNOG55831	hypothetical protein
AFUB_100180	39.6626	16.5415	62.7836	3.79552	1.9243	1.50933e-06	9.75609e-06	DS499603	545669	546550	-	432	-	GO:0009166;GO:0009166;GO:0009166;GO:0016787;GO:0016787;GO:0016787	-	F	opiNOG17800;KOG4419	nucleotidase, putative
AFUB_075310	321.66	134.29	509.03	3.79052	1.92239	1.63674e-31	8.7512e-30	DS499599	908759	909115	-	357	-	-	-	S	opiNOG61859	conserved hypothetical protein
AFUB_012900	732.65	306.037	1159.26	3.78799	1.92143	1.06035e-35	6.90843e-34	DS499594	3635095	3636346	+	702	-	-	-	-	-	conserved hypothetical protein
AFUB_050120	42.3756	17.7377	67.0136	3.77802	1.91763	1.78828e-06	1.13945e-05	DS499597	337602	338433	-	729	-	-	-	QI	opiNOG11343;COG1028	oxidoreductase, short chain dehydrogenase/reductase family
AFUB_039730	40.0028	16.7676	63.2381	3.77145	1.91512	2.2371e-06	1.40182e-05	DS499596	1669697	1670766	+	942	-	GO:0016020;GO:0016021;GO:0016021;GO:0016021;GO:0055085;GO:0055085;GO:0055085	-	R	opiNOG05650;sordNOG04756;sordNOG09868	MFS transporter (Hol1), putative
AFUB_070910	55.5085	23.2789	87.7381	3.76899	1.91418	2.51979e-08	2.15002e-07	DS499598	2213692	2215662	-	1785	-	GO:0004252;GO:0004252;GO:0004252;GO:0004252;GO:0006508;GO:0006508;GO:0006508;GO:0008233;GO:0008236;GO:0008236;GO:0008236;GO:0016787;GO:0046872;GO:0046872;GO:0046872	K01279	O	opiNOG14582;COG4934	tripeptidyl peptidase A
AFUB_050180	188.322	79.0655	297.578	3.76369	1.91215	6.61807e-19	1.66518e-17	DS499597	351943	352971	+	1029	-	GO:0005515	-	-	-	ankyrin repeat protein
AFUB_080420	36.619	15.3889	57.849	3.75915	1.91041	4.19362e-05	0.000208895	DS499600	223495	224263	+	714	-	-	-	S	eurotNOG07043;opiNOG25532	nucleoside-diphosphate-sugar epimerase, putative
AFUB_093750	46.4367	19.5513	73.3222	3.75025	1.90699	4.63446e-07	3.27542e-06	DS499602	251913	253249	+	1017	-	-	-	S	opiNOG36185	conserved hypothetical protein
AFUB_050250	7.74853	3.27647	12.2206	3.7298	1.8991	0.0397897	0.0861659	DS499597	367126	367359	+	234	-	-	-	-	-	hypothetical protein
AFUB_081610	478.164	202.675	753.654	3.71853	1.89473	7.18771e-25	2.7093e-23	DS499600	527811	528473	-	663	-	-	-	S	opiNOG60688	conserved hypothetical protein
AFUB_011570	25.8838	10.9921	40.7756	3.70955	1.89124	0.000204785	0.000874043	DS499594	3271042	3271947	-	906	-	-	-	SE	opiNOG46119;COG3616	conserved hypothetical protein
AFUB_017020	10.1234	4.30467	15.9421	3.70344	1.88887	0.0187254	0.0461705	DS499594	4850511	4853229	+	2601	-	GO:0000981;GO:0000981;GO:0000981;GO:0003676;GO:0003676;GO:0003677;GO:0003677;GO:0003677;GO:0003677;GO:0005634;GO:0005634;GO:0005634;GO:0005634;GO:0006351;GO:0006351;GO:0006351;GO:0006355;GO:0006355;GO:0006357;GO:0008270;GO:0008270;GO:0008270;GO:0046872	-	R	opiNOG19945	C6 transcription factor RegA
AFUB_054970	18.1409	7.72383	28.5579	3.69737	1.8865	0.00233122	0.00755918	DS499597	1751585	1753210	+	1398	-	-	-	ST	opiNOG09699;KOG4305	hypothetical protein
AFUB_092710	49.7957	21.2981	78.2933	3.67607	1.87816	2.92233e-07	2.13595e-06	DS499601	1794877	1796183	+	648	-	-	-	-	-	proline-glycine rich protein, putative
AFUB_038270	116.429	49.8353	183.022	3.67255	1.87678	3.28444e-14	5.71899e-13	DS499596	1241165	1242412	-	1248	-	-	-	S	opiNOG48169;NOG209633	hypothetical protein
AFUB_102010	79.5165	34.07	124.963	3.66784	1.87493	1.62789e-06	1.04469e-05	DS499604	439843	440795	-	777	-	GO:0051213;GO:0051213;GO:0051213;GO:0055114	K00450	QE	COG3435;opiNOG29976	gentisate 1,2-dioxygenase, putative
AFUB_075260	39.3122	16.8933	61.7311	3.65418	1.86955	5.88584e-06	3.39022e-05	DS499599	888582	891834	-	2970	-	GO:0005515	-	AR	eurotNOG02518;NOG00882;opiNOG08625;KOG0266	NACHT and WD domain protein
AFUB_081320	26.5784	11.4599	41.6969	3.63849	1.86334	0.000168096	0.000732386	DS499600	464376	465674	-	1245	-	GO:0005506;GO:0005506;GO:0005506;GO:0016491;GO:0016491;GO:0016708;GO:0016708;GO:0019439;GO:0019439;GO:0044237;GO:0044237;GO:0051537;GO:0051537;GO:0051537;GO:0055114;GO:0055114	-	SP	opiNOG02374;COG4638	Rieske 2Fe-2S family protein, putative
AFUB_077430	34.8827	15.0538	54.7116	3.63441	1.86172	1.19959e-05	6.59305e-05	DS499599	1520095	1521897	-	1752	-	-	-	S	opiNOG12301	DUF1446 domain protein
AFUB_066430	483.677	209.095	758.258	3.62638	1.85853	1.57899e-37	1.15926e-35	DS499598	990989	991636	+	648	-	GO:0008080;GO:0008080;GO:0008080	-	S	eurotNOG10284	conserved hypothetical protein
AFUB_045370	76.5262	33.1419	119.91	3.61809	1.85523	3.05351e-10	3.36399e-09	DS499596	3339826	3342328	-	2442	-	GO:0003824;GO:0003824;GO:0003824	-	R	opiNOG18529	alpha-L-rhamnosidase C, putative
AFUB_087560	49.1758	21.381	76.9706	3.59996	1.84798	2.53877e-07	1.86391e-06	DS499601	265969	266565	+	597	-	-	-	R	eurotNOG11875;opiNOG46756	GPI anchored serine-threonine rich protein
AFUB_079250	673.41	292.918	1053.9	3.59794	1.84717	3.05599e-29	1.4115e-27	DS499599	2043961	2045040	+	1080	-	GO:0005385;GO:0005385;GO:0005385;GO:0006811;GO:0016020;GO:0016020;GO:0016020;GO:0016021;GO:0016021;GO:0016021;GO:0016021;GO:0030001;GO:0030001;GO:0046873;GO:0046873;GO:0055085;GO:0055085;GO:0071577;GO:0071577	K14709	P	opiNOG01043;NOG60552;NOG21304;KOG1558	high affinity zinc ion transporter, putative
AFUB_055130	46.8066	20.3694	73.2438	3.59577	1.8463	4.64103e-07	3.2777e-06	DS499597	1794783	1796610	+	1680	-	GO:0016874;GO:0016874;GO:0016874	-	CI	COG4799;opiNOG02908	methylmalonyl-CoA decarboxylase, alpha subunit, putative
AFUB_086720	9.18226	4.01242	14.3521	3.57692	1.83872	0.0378637	0.0827968	DS499601	45584	46531	-	948	-	GO:0003824;GO:0003824;GO:0003824;GO:0050662;GO:0050662;GO:0050662	-	MV	opiNOG20966;COG0451	NAD dependent epimerase/dehydratase, putative
AFUB_018800	208.729	91.3865	326.071	3.56805	1.83513	2.02251e-18	4.86491e-17	DS499595	417349	417984	+	636	-	-	-	S	eurotNOG07627	conserved hypothetical protein
AFUB_066280	175.734	76.9597	274.509	3.56691	1.83468	1.73063e-18	4.199e-17	DS499598	951763	952964	+	1104	-	GO:0005515	-	R	NOG02294;opiNOG05084	SET domain protein
AFUB_062010	48.1013	21.1392	75.0634	3.55091	1.82819	1.37331e-06	8.93561e-06	DS499597	3635864	3637492	+	1431	-	GO:0003824;GO:0003824;GO:0003824;GO:0005992;GO:0005992;GO:0005992	K00697	G	COG0380;opiNOG01044	alpha,alpha-trehalose-phosphate synthase subunit, putative
AFUB_076310	9.03004	3.97897	14.0811	3.53889	1.8233	0.0430269	0.0919616	DS499599	1223006	1225125	+	1935	-	GO:0004252;GO:0004252;GO:0004252;GO:0004252;GO:0006508;GO:0006508;GO:0006508;GO:0008233;GO:0008236;GO:0008236;GO:0008236;GO:0016787;GO:0046872;GO:0046872;GO:0046872	K01279	O	opiNOG21516	alkaline serine protease AorO, putative
AFUB_038480	206.912	91.1948	322.63	3.53781	1.82286	1.09508e-20	3.03475e-19	DS499596	1302224	1304196	-	1722	-	-	-	R	NOG22991;eurotNOG03521;opiNOG08089	conserved hypothetical protein
AFUB_082940	23.3915	10.3228	36.4603	3.532	1.82049	0.000487338	0.0019068	DS499600	898461	899435	+	732	-	GO:0003824;GO:0003824;GO:0003824	-	S	opiNOG06377;COG1809;opiNOG70298	sulfonate biosynthesis enzyme, putative
AFUB_041360	798.469	352.679	1244.26	3.52802	1.81886	2.77697e-47	2.78774e-45	DS499596	2093805	2094437	-	633	-	-	-	S	eurotNOG11823	conserved hypothetical protein
AFUB_076750	67.7534	29.9489	105.558	3.5246	1.81746	4.72684e-09	4.45001e-08	DS499599	1332076	1334759	-	2625	-	-	-	S	euroNOG12189;opiNOG71648;opiNOG36853;opiNOG30454	hypothetical protein
AFUB_075250	23.7292	10.5153	36.943	3.51325	1.81281	0.000560803	0.00216445	DS499599	884882	885928	+	879	-	-	-	S	eurotNOG02061	hypothetical protein
AFUB_074310	242.849	107.66	378.039	3.51142	1.81205	7.45123e-19	1.86527e-17	DS499599	612868	614675	+	1731	-	-	K11369	SFP	opiNOG08568;COG0248	retrograde regulation protein 2
AFUB_007880	88.9032	39.4526	138.354	3.50683	1.81017	3.89051e-11	4.80237e-10	DS499594	2211260	2212079	+	684	-	GO:0003677;GO:0003677;GO:0003677;GO:0003677	-	K	eurotNOG06905;opiNOG02774	MYB DNA-binding domain protein
AFUB_091080	988.799	439.53	1538.07	3.49935	1.80709	1.35189e-29	6.36359e-28	DS499601	1330413	1331182	+	693	-	GO:0005515;GO:0016740;GO:0016740;GO:0016740	K00799	O	opiNOG05608;COG0625	glutathione S-transferase, putative
AFUB_096560	226.161	100.59	351.732	3.49669	1.80599	9.9557e-22	3.00442e-20	DS499602	1065669	1066779	-	999	-	-	-	S	opiNOG19585;sorNOG02835	conserved hypothetical protein
AFUB_084400	23.4623	10.4569	36.4676	3.48744	1.80217	0.00164375	0.0055533	DS499600	1369211	1370520	+	1191	-	GO:0016491;GO:0016491;GO:0051213;GO:0051213;GO:0051213;GO:0055114;GO:0055114	K03119	QI	sorNOG02663;COG2175;opiNOG04653	alpha-ketoglutarate-dependent taurine dioxygenase
AFUB_092660	3085.01	1375.09	4794.93	3.48701	1.80199	4.79326e-70	9.24629e-68	DS499601	1771367	1772251	+	885	-	-	-	R	opiNOG57521	conserved hypothetical protein
AFUB_068400	14.8323	6.61183	23.0527	3.48659	1.80182	0.00670118	0.0191423	DS499598	1545056	1545730	-	315	-	-	-	-	-	hypothetical protein
AFUB_079900	50.5081	22.535	78.4812	3.48264	1.80018	4.74287e-07	3.3457e-06	DS499599	2191221	2193000	+	1572	-	GO:0005515	-	R	eurotNOG07950	F-box domain domain protein
AFUB_045690	175.383	78.3716	272.395	3.47568	1.79729	3.41786e-18	8.08291e-17	DS499596	3452118	3452824	+	591	-	GO:0048037;GO:0048037;GO:0048037	K07734	SR	opiNOG27784;opiNOG25527	transcriptional regulator, putative
AFUB_081550	1275.44	570.179	1980.71	3.47383	1.79653	2.99591e-22	9.38655e-21	DS499600	513481	515115	+	1341	-	-	K04567	R	opiNOG52382;onyNOG07432	conserved hypothetical protein
AFUB_065810	222.757	99.8955	345.618	3.4598	1.79069	2.19702e-21	6.43283e-20	DS499598	811030	811977	+	948	-	-	-	S	opiNOG10440	conserved hypothetical protein
AFUB_074670	71.4208	32.0629	110.779	3.45504	1.7887	1.56797e-07	1.1875e-06	DS499599	722780	725015	-	1920	-	GO:0003993;GO:0003993;GO:0003993;GO:0016311;GO:0046872;GO:0046872;GO:0046872	K01113	PG	opiNOG15127;COG3540	alkaline phosphatase, putative
AFUB_080270	68.2993	30.7846	105.814	3.43724	1.78125	5.90299e-09	5.48382e-08	DS499600	148633	151809	+	2868	-	GO:0006629;GO:0006629;GO:0006629;GO:0016042;GO:0016042;GO:0016042;GO:0016787;GO:0016787;GO:0016787	-	OR	eurotNOG08996;opiNOG26827;COG3621	hypothetical protein
AFUB_011010	55.6095	25.0681	86.151	3.43668	1.78101	2.15579e-07	1.60307e-06	DS499594	3120759	3121859	+	1101	-	GO:0016491;GO:0016491;GO:0016491;GO:0055114;GO:0055114	-	R	opiNOG14274;COG0673	quinate utilisation oxidoreductase QutH
AFUB_101790	18.7406	8.45862	29.0226	3.43112	1.77868	0.00764634	0.0213828	DS499604	375731	377173	-	1377	-	GO:0005524;GO:0005524;GO:0005524;GO:0006040;GO:0006040;GO:0006040;GO:0009254;GO:0009254;GO:0009254;GO:0016773;GO:0016773;GO:0016773	-	SO	opiNOG09011;COG2377	UPF0075 family protein
AFUB_054230	19.2072	8.70148	29.7129	3.4147	1.77176	0.00609657	0.0176116	DS499597	1544228	1545430	+	945	-	GO:0016020;GO:0016021;GO:0016021;GO:0016021	-	S	opiNOG27527	integral membrane protein
AFUB_010470	70.2469	31.846	108.648	3.41166	1.77048	3.94102e-06	2.34554e-05	DS499594	2963924	2965854	+	1581	-	GO:0008643;GO:0008643;GO:0008643;GO:0016020;GO:0016020;GO:0016020;GO:0016021;GO:0016021;GO:0016021;GO:0016021;GO:0022857;GO:0022857;GO:0022891;GO:0055085;GO:0055085	-	R	opiNOG12367;KOG0254	MFS sugar transporter, putative
AFUB_087550	60.3691	27.3916	93.3466	3.40785	1.76886	6.69254e-06	3.81246e-05	DS499601	261810	263969	-	1224	-	-	-	TR	opiNOG45449;onyNOG07727	extracellular cysteine-rich protein, putative
AFUB_084330	65.7527	29.9335	101.572	3.39325	1.76267	1.98998e-06	1.25738e-05	DS499600	1325349	1327756	+	2286	-	GO:0000981;GO:0000981;GO:0000981;GO:0005634;GO:0005634;GO:0005634;GO:0006355;GO:0006355;GO:0006357;GO:0008270;GO:0008270;GO:0008270	K09246	SK	NOG100923;opiNOG70857;opiNOG10985	C6 transcription factor, putative
AFUB_033610	80.394	36.6365	124.151	3.38873	1.76075	1.25886e-09	1.28205e-08	DS499595	4718074	4720892	+	2700	-	-	-	R	eurotNOG02459;opiNOG10157	conserved hypothetical protein
AFUB_033160	24.6305	11.2418	38.0191	3.38195	1.75786	0.000295172	0.00121248	DS499595	4621602	4623352	+	1425	-	GO:0016020;GO:0016021;GO:0016021;GO:0016021	-	E	opiNOG14186	amino acid transporter, putative
AFUB_015220	39.8873	18.2638	61.5108	3.36792	1.75186	1.2396e-05	6.80156e-05	DS499594	4306721	4307653	+	933	-	-	-	S	eurotNOG09266;opiNOG02879	conserved hypothetical protein
AFUB_041040	148.694	68.0995	229.289	3.36698	1.75145	1.01157e-07	7.91086e-07	DS499596	1979626	1981515	-	1890	-	GO:0016614;GO:0016614;GO:0016614;GO:0050660;GO:0050660;GO:0050660;GO:0055114;GO:0055114	K00108	E	COG2303	GMC oxidoreductase, putative
AFUB_020980	521.636	238.909	804.364	3.36683	1.75139	5.10348e-20	1.36435e-18	DS499595	1028913	1031993	+	3006	-	GO:0003677;GO:0003677;GO:0003677;GO:0003678;GO:0003678;GO:0004003;GO:0004003;GO:0004386;GO:0005524;GO:0005524;GO:0005524;GO:0016787;GO:0016787;GO:0032508	K03657	L	opiNOG02731;COG0210	ATP-depentend DNA helicase, putative
AFUB_091130	35.2412	16.149	54.3334	3.36451	1.75039	0.000166453	0.000726193	DS499601	1348417	1350097	+	1506	-	GO:0008643;GO:0008643;GO:0008643;GO:0016020;GO:0016021;GO:0016021;GO:0016021;GO:0016021;GO:0022857;GO:0022857;GO:0022857;GO:0055085;GO:0055085	K08178	R	opiNOG03566	sugar transporter family protein
AFUB_001130	10.1633	4.66404	15.6625	3.35814	1.74766	0.0281667	0.0650369	DS499594	304672	306086	-	1194	-	GO:0000272;GO:0004553;GO:0004553;GO:0005576;GO:0005576;GO:0005576;GO:0005975;GO:0005975;GO:0005975;GO:0008152;GO:0016787;GO:0016798;GO:0030248;GO:0030248;GO:0030248;GO:0031176;GO:0031176;GO:0031176;GO:0045493;GO:0045493;GO:0045493	K01181	RG	opiNOG13089;COG3693	endo-1,4-beta-xylanase, putative
AFUB_038260	25.8809	11.8946	39.8673	3.35173	1.7449	0.000440179	0.00173985	DS499596	1239947	1240735	-	789	-	-	K00799	O	KOG0867;opiNOG27506	hypothetical protein
AFUB_091420	40.492	18.6316	62.3523	3.3466	1.74269	1.13354e-05	6.24749e-05	DS499601	1435000	1436078	+	1017	-	GO:0016787;GO:0016787;GO:0016787;GO:0016787;GO:0016829;GO:0016831;GO:0016831;GO:0016831;GO:0016831	K14333	R	COG2159;opiNOG06913	amidohydrolase family protein
AFUB_010450	16.0898	7.40574	24.7738	3.34522	1.7421	0.00537926	0.0158446	DS499594	2957916	2959122	+	1152	-	GO:0008270;GO:0008270;GO:0008270;GO:0016491;GO:0016491;GO:0016491;GO:0046872;GO:0055114;GO:0055114	K00008	QC	opiNOG49479;COG1063	xylitol dehydrogenase
AFUB_070770	121.267	55.8869	186.648	3.33974	1.73974	1.21742e-06	8.01137e-06	DS499598	2178678	2180029	-	1203	-	GO:0016491;GO:0016491;GO:0016491;GO:0055114;GO:0055114	-	I	opiNOG17696;opiNOG11439	conserved hypothetical protein
AFUB_033220	11.8517	5.4668	18.2366	3.33589	1.73807	0.0206552	0.050063	DS499595	4634200	4636260	+	1764	-	GO:0005507;GO:0005507;GO:0005507;GO:0016491;GO:0016491;GO:0016491;GO:0016491;GO:0046872;GO:0055114;GO:0055114;GO:0055114	-	Q	opiNOG25134;COG2132	conidial pigment biosynthesis oxidase Arb2/brown2
AFUB_015060	229.69	106.022	353.358	3.33286	1.73676	1.88572e-20	5.14594e-19	DS499594	4268123	4272111	-	3507	-	GO:0000166;GO:0004075;GO:0004075;GO:0005524;GO:0005524;GO:0005524;GO:0005524;GO:0016829;GO:0016829;GO:0016829;GO:0046872;GO:0046872;GO:0046872	-	CE	opiNOG00040;COG2049	urea amidolyase, putative
AFUB_047990	14.8017	6.85395	22.7494	3.31917	1.73082	0.00737908	0.0207904	DS499596	4027186	4028187	+	942	-	GO:0000272;GO:0004553;GO:0004553;GO:0005975;GO:0005975;GO:0005975;GO:0008152;GO:0016020;GO:0016021;GO:0016021;GO:0016021;GO:0016787;GO:0016798;GO:0031176;GO:0031176;GO:0031176;GO:0045493;GO:0045493;GO:0045493	K01181	G	opiNOG10081;NOG13458	endo-1,4-beta-xylanase, putative
AFUB_100170	82.6187	38.2584	126.979	3.31898	1.73074	1.5599e-09	1.57076e-08	DS499603	544260	545555	-	1191	-	GO:0000166;GO:0000166;GO:0000166;GO:0009166;GO:0009166;GO:0009166;GO:0016787;GO:0016787;GO:0016787;GO:0016787	K08077	F	COG0737;opiNOG17800	UDP-sugar hydrolase, putative
AFUB_010570	1061.62	492.082	1631.17	3.31482	1.72893	4.31381e-29	1.97392e-27	DS499594	3002263	3003372	-	1038	-	GO:0005506;GO:0005506;GO:0005506;GO:0008610;GO:0008610;GO:0008610;GO:0016020;GO:0016021;GO:0016021;GO:0016021;GO:0016491;GO:0016491;GO:0016491;GO:0055114;GO:0055114	-	I	opiNOG54964;opiNOG11341	Sterol desaturase family
AFUB_096460	15.8225	7.34736	24.2977	3.307	1.72552	0.00742546	0.0208889	DS499602	1038291	1039058	+	579	-	GO:0016020;GO:0016021;GO:0016021;GO:0016021	-	-	-	hypothetical protein
AFUB_084600	257.136	119.437	394.835	3.3058	1.725	1.93522e-22	6.16139e-21	DS499600	1429494	1431286	-	1620	-	GO:0008643;GO:0008643;GO:0008643;GO:0016020;GO:0016020;GO:0016020;GO:0016021;GO:0016021;GO:0016021;GO:0016021;GO:0022857;GO:0022857;GO:0022891;GO:0055085;GO:0055085	-	R	KOG0254;opiNOG21608	MFS sugar transporter, putative
AFUB_072000	138.561	64.4708	212.652	3.29842	1.72178	5.86643e-12	7.93864e-11	DS499598	2585780	2587094	+	1272	-	GO:0000166;GO:0004672;GO:0004672;GO:0004674;GO:0004674;GO:0004674;GO:0005524;GO:0005524;GO:0005524;GO:0005524;GO:0006468;GO:0006468;GO:0007049;GO:0007049;GO:0016301;GO:0016310	K08850	TD	NOG00231;KOG0580;opiNOG00568	serine/threonine protein kinase (Ark1), putative
AFUB_048950	48.1992	22.4773	73.9211	3.28871	1.71752	0.000144834	0.000641714	DS499597	66464	67157	+	537	-	GO:0016020;GO:0016021;GO:0016021;GO:0016021	-	S	eurotNOG09694;opiNOG20425	hypothetical protein
AFUB_002200	91.2381	42.5801	139.896	3.28549	1.71611	6.10602e-07	4.22738e-06	DS499594	605585	606831	-	1113	-	GO:0016020;GO:0016021;GO:0016021;GO:0016021;GO:0055085;GO:0055085;GO:0055085	-	G	KOG2533;opiNOG03870	conserved hypothetical protein
AFUB_048020	1918.63	896.081	2941.18	3.28227	1.71469	8.00972e-35	4.92741e-33	DS499596	4032296	4033619	-	1020	-	GO:0005515	-	S	opiNOG45497	F-box domain protein
AFUB_076220	11.7313	5.48306	17.9796	3.27912	1.71331	0.0189149	0.046498	DS499599	1201055	1202041	-	987	-	-	-	SR	opiNOG35741;NOG69005;opiNOG65823	hypothetical protein
AFUB_049740	96.2161	45.0289	147.403	3.27353	1.71085	1.29773e-05	7.10071e-05	DS499597	242724	243281	+	558	-	-	-	S	COG5634	hypothetical protein
AFUB_024130	36.8616	17.3776	56.3457	3.24243	1.69707	3.68397e-05	0.000185386	DS499595	2091316	2093472	-	1506	-	GO:0016020;GO:0016020;GO:0016020;GO:0016021;GO:0016021;GO:0016021;GO:0016021;GO:0022857;GO:0022857;GO:0022891;GO:0055085;GO:0055085	-	RU	opiNOG23059;KOG0254;NOG20366	MFS monosaccharide transporter (Hxt8), putative
AFUB_076710	11.2878	5.3412	17.2345	3.2267	1.69006	0.0250824	0.0590053	DS499599	1326295	1326976	-	624	-	GO:0000795;GO:0000795;GO:0007131;GO:0007131;GO:0016567;GO:0061630;GO:0061630	K10639	SO	opiNOG04491;eurotNOG06561	conserved hypothetical protein
AFUB_037680	59.6712	28.2781	91.0642	3.22031	1.6872	0.000142678	0.000632854	DS499596	1053639	1055460	+	1599	-	GO:0006865;GO:0006865;GO:0015171;GO:0016020;GO:0016020;GO:0016020;GO:0016021;GO:0016021;GO:0016021;GO:0016021;GO:0022857;GO:0022857;GO:0055085;GO:0055085	K19564	E	COG0531	GABA permease, putative
AFUB_078840	226.364	107.291	345.437	3.21963	1.68689	4.08316e-20	1.09455e-18	DS499599	1929414	1930184	+	771	-	-	-	SR	opiNOG74740;eurotNOG10251;opiNOG47043	conserved hypothetical protein
AFUB_045330	124.64	59.371	189.909	3.19869	1.67748	2.98721e-08	2.51827e-07	DS499596	3329533	3331650	+	2118	-	GO:0000981;GO:0000981;GO:0000981;GO:0005634;GO:0005634;GO:0005634;GO:0006355;GO:0006355;GO:0006357;GO:0008270;GO:0008270;GO:0008270	-	SK	opiNOG19195;eurotNOG01327	C6 transcription factor, putative
AFUB_078940	464.623	221.555	707.691	3.1942	1.67545	1.82862e-20	5.01114e-19	DS499599	1955761	1958024	+	2049	-	GO:0006629;GO:0006629;GO:0006629;GO:0016042;GO:0016042;GO:0016042;GO:0016787;GO:0016787;GO:0016787	-	SR	opiNOG26827;opiNOG79044;opiNOG53223	Patatin-like serine hydrolase, putative
AFUB_036980	2730.36	1303.07	4157.65	3.19067	1.67386	1.28471e-60	1.97484e-58	DS499596	857377	860064	+	2274	-	GO:0016020;GO:0016021;GO:0016021;GO:0016021;GO:0055085;GO:0055085;GO:0055085	-	TP	opiNOG00360;opiNOG49542;KOG2262	small oligopeptide transporter, OPT family
AFUB_079020	18.7712	8.9858	28.5567	3.17798	1.66811	0.0293707	0.0671975	DS499599	1974637	1975162	-	378	-	-	-	-	-	collagen triple helix repeat protein
AFUB_035470	35.853	17.1768	54.5292	3.17459	1.66657	0.00022778	0.00096099	DS499596	441978	443153	+	1011	-	GO:0016491;GO:0016491;GO:0016491;GO:0016491;GO:0046872;GO:0046872;GO:0046872;GO:0055114;GO:0055114;GO:0055114	-	SR	opiNOG34568;COG3491	oxidoreductase, 2OG-Fe(II) oxygenase family, putative
AFUB_101710	12.603	6.04328	19.1628	3.17093	1.66491	0.0178609	0.0444511	DS499604	349779	350700	+	876	-	-	-	S	opiNOG42691	conserved hypothetical protein
AFUB_058150	35.4247	16.9942	53.8552	3.16904	1.66404	0.00707589	0.0200902	DS499597	2591049	2592806	+	1566	-	GO:0000272;GO:0004650;GO:0004650;GO:0004650;GO:0005576;GO:0005576;GO:0005576;GO:0005975;GO:0005975;GO:0005975;GO:0008152;GO:0016787;GO:0016798;GO:0045490;GO:0045490;GO:0045490;GO:0046576;GO:0046576;GO:0046576;GO:0071555;GO:0071555;GO:0071555	K18580	G	opiNOG20859;NOG24548	extracellular rhamnogalacturonase, putative
AFUB_097230	1326.92	640.456	2013.39	3.14368	1.65245	1.24728e-48	1.33377e-46	DS499602	1253341	1254451	-	1050	-	GO:0003824;GO:0003824;GO:0008483;GO:0008483;GO:0008483;GO:0009058;GO:0009058;GO:0009058;GO:0016740;GO:0030170;GO:0030170;GO:0030170	-	E	opiNOG08772;COG0436	aminotransferase, putative
AFUB_091900	584.652	283.25	886.055	3.12817	1.64532	1.18095e-15	2.35664e-14	DS499601	1559309	1561265	-	1842	-	GO:0005315;GO:0005315;GO:0005315;GO:0006817;GO:0006817;GO:0006817;GO:0006817;GO:0016020;GO:0016020;GO:0016020;GO:0016021;GO:0016021;GO:0016021;GO:0055085	K14640	P	COG0306;opiNOG02222	sodium/phosphate symporter, putative
AFUB_014830	768.825	372.55	1165.1	3.12737	1.64495	1.57485e-38	1.1918e-36	DS499594	4181404	4183282	-	1755	-	GO:0003824;GO:0003824;GO:0005975;GO:0005975;GO:0005975;GO:0016810;GO:0016810;GO:0016810	-	QG	COG0726;opiNOG19297	polysaccharide deacetylase family protein
AFUB_006520	27.4528	13.3322	41.5734	3.11828	1.64075	0.000627615	0.00238891	DS499594	1848351	1849900	+	1251	-	GO:0004650;GO:0004650;GO:0004650;GO:0005975;GO:0005975;GO:0005975;GO:0008152;GO:0016787;GO:0016798	-	RG	opiNOG53971;euNOG01816	extracellular exo-polygalacturonase, putative
AFUB_061540	715.25	347.517	1082.98	3.11634	1.63985	1.04777e-36	7.31063e-35	DS499597	3536725	3537510	-	786	-	GO:0048037;GO:0048037;GO:0048037	K07734	RK	opiNOG25527;COG2808	transcriptional regulator, putative
AFUB_048230	34.9895	17.0105	52.9684	3.11386	1.6387	0.000164487	0.00071857	DS499596	4084019	4086622	-	2241	-	GO:0000981;GO:0000981;GO:0000981;GO:0003677;GO:0003677;GO:0003677;GO:0003677;GO:0005634;GO:0005634;GO:0005634;GO:0005634;GO:0006351;GO:0006351;GO:0006351;GO:0006355;GO:0006355;GO:0006357;GO:0008270;GO:0008270;GO:0008270;GO:0046872	-	S	opiNOG19250	C6 finger domain protein, putative
AFUB_064960	17.8889	8.71024	27.0676	3.10756	1.63578	0.00795696	0.0221695	DS499598	600754	601615	+	753	-	-	-	SR	opiNOG27587;NOG78921	endoglucanase, putative
AFUB_046570	1066.02	519.224	1612.81	3.1062	1.63515	4.0332e-31	2.0994e-29	DS499596	3664222	3665403	-	1182	-	GO:0004668;GO:0004668;GO:0004668;GO:0009446;GO:0009446;GO:0009446	-	RE	opiNOG25485;opiNOG40424;COG2957	porphyromonas-type peptidyl-arginine deiminase superfamily
AFUB_063290	349.953	170.533	529.373	3.10422	1.63423	2.86858e-25	1.11546e-23	DS499598	136081	137096	+	870	-	GO:0003700;GO:0003700;GO:0003700;GO:0006355;GO:0006355	-	S	opiNOG29007;opiNOG72391;eurotNOG08319;opiNOG37756	conserved hypothetical protein
AFUB_001220	965.698	470.846	1460.55	3.10197	1.63318	0.00857062	0.0236383	DS499594	323592	324974	-	1383	-	GO:0000162;GO:0000162;GO:0004834;GO:0004834;GO:0004834;GO:0006568;GO:0006568	K01694	E	COG0133	tryptophan synthase
AFUB_044740	17.7698	8.66812	26.8715	3.10004	1.63228	0.00745206	0.0209467	DS499596	3177517	3177936	+	396	-	-	-	-	-	hypothetical protein
AFUB_033620	64.9541	31.6874	98.2208	3.09968	1.63212	1.96519e-07	1.46911e-06	DS499595	4724779	4725945	+	1167	-	GO:0016020;GO:0016021;GO:0016021;GO:0016021	-	SQI	COG1028;opiNOG50399	integral membrane protein
AFUB_001270	73.6542	35.95	111.359	3.0976	1.63115	3.92187e-08	3.25598e-07	DS499594	337023	337382	+	360	-	GO:0016020;GO:0016021;GO:0016021;GO:0016021	-	-	-	hypothetical protein
AFUB_051610	22.2936	10.883	33.7042	3.09695	1.63085	0.00287995	0.00913672	DS499597	770774	772738	+	1731	-	GO:0004497;GO:0004497;GO:0004497;GO:0005506;GO:0005506;GO:0005506;GO:0016705;GO:0016705;GO:0016705;GO:0020037;GO:0020037;GO:0020037;GO:0055114;GO:0055114	-	Q	KOG0159;eurotNOG04790	cytochrome P450 monooxygenase SirB-like, putative
AFUB_048410	231.294	112.937	349.652	3.096	1.63041	8.10471e-12	1.07895e-10	DS499596	4151197	4151758	+	516	-	-	-	-	-	hypothetical protein
AFUB_041440	57.2846	28.0105	86.5587	3.09022	1.62771	0.000595495	0.00228401	DS499596	2111611	2112213	+	603	-	-	-	S	opiNOG38285;eurotNOG06990	conserved hypothetical protein
AFUB_058080	1319.82	648.01	1991.63	3.07345	1.61986	4.49174e-47	4.46361e-45	DS499597	2575228	2577288	-	1836	-	GO:0016020;GO:0016021;GO:0016021;GO:0016021	-	J	COG0154;onyNOG02987	amidase, putative
AFUB_006350	1069.9	525.713	1614.09	3.0703	1.61838	5.52735e-15	1.03577e-13	DS499594	1795528	1798425	-	2898	-	GO:0005773;GO:0005774;GO:0005774;GO:0005774;GO:0006508;GO:0008233;GO:0008237;GO:0008237;GO:0008237;GO:0016020;GO:0016021;GO:0016021;GO:0016021;GO:0016787;GO:0046872;GO:0046872;GO:0046872	-	OR	opiNOG12092;COG2234	Peptidase family M28 family
AFUB_056260	261.537	129.001	394.074	3.05483	1.61109	3.42369e-20	9.27887e-19	DS499597	2120815	2121171	-	357	-	-	-	-	-	conserved hypothetical protein
AFUB_039480	1211.19	598.586	1823.8	3.04684	1.60732	8.20414e-45	7.83614e-43	DS499596	1592272	1592805	+	534	-	-	-	R	opiNOG60507;euNOG46220	extracellular thaumatin domain protein, putative
AFUB_048980	52.2216	25.837	78.6063	3.0424	1.60521	4.73487e-06	2.77437e-05	DS499597	73972	75342	-	1371	-	-	-	S	opiNOG24141	conserved hypothetical protein
AFUB_067200	112.57	55.7531	169.388	3.03817	1.6032	1.2762e-10	1.4719e-09	DS499598	1166946	1169237	+	1713	-	GO:0015171;GO:0016020;GO:0016020;GO:0016020;GO:0016021;GO:0016021;GO:0016021;GO:0022857;GO:0022857;GO:0055085;GO:0055085	-	E	opiNOG16221;COG0531	GABA permease, putative
AFUB_085540	16.2431	8.07413	24.4122	3.0235	1.59622	0.00824804	0.022864	DS499600	1705131	1706498	+	1368	-	-	-	S	opiNOG33970	hypothetical protein
AFUB_081560	573.315	285.56	861.07	3.01538	1.59234	1.01484e-31	5.54668e-30	DS499600	518349	519737	+	1230	-	GO:0016020;GO:0016021;GO:0016021;GO:0016021	-	S	eurotNOG10962;opiNOG32627	toxin biosynthesis protein (Tri7), putative
AFUB_041050	139.897	69.8711	209.923	3.00443	1.58709	1.72174e-12	2.45842e-11	DS499596	1982655	1984211	-	1557	-	-	-	S	COG5383;opiNOG05764	DUF1338 domain protein
AFUB_014000	230.536	115.157	345.916	3.00387	1.58682	2.17239e-18	5.2e-17	DS499594	3933661	3935901	-	1881	-	GO:0003677;GO:0003677;GO:0003677;GO:0005634;GO:0005634;GO:0005634;GO:0006351;GO:0006351;GO:0006351;GO:0008270;GO:0008270;GO:0008270	-	S	opiNOG54351;NOG127067	fungal specific transcription factor, putative
AFUB_000140	63.8901	31.9634	95.8167	2.9977	1.58386	5.08066e-07	3.56008e-06	DS499594	33460	34173	-	714	-	-	-	R	opiNOG17654;COG1011	2-haloalkanoic acid dehalogenase, putative
AFUB_036450	824.061	413.141	1234.98	2.98925	1.57978	3.60729e-25	1.39171e-23	DS499596	683438	685456	+	1533	-	GO:0008643;GO:0008643;GO:0008643;GO:0016020;GO:0016020;GO:0016020;GO:0016021;GO:0016021;GO:0016021;GO:0016021;GO:0022857;GO:0022857;GO:0022891;GO:0055085;GO:0055085	K15196	KR	KOG0254;COG1405;eurotNOG08511	sugar transporter-like protein
AFUB_101180	393.254	197.561	588.946	2.98109	1.57584	1.22349e-24	4.55935e-23	DS499604	193558	194817	-	1260	-	GO:0003824;GO:0003824;GO:0008483;GO:0008483;GO:0008483;GO:0009058;GO:0009058;GO:0009058;GO:0016740;GO:0030170;GO:0030170;GO:0030170	-	TE	COG0436;opiNOG10264	aminotransferase, putative
AFUB_030810	11.22	5.64211	16.7979	2.97724	1.57398	0.0367094	0.0807756	DS499595	3981475	3983288	+	1545	-	GO:0006865;GO:0006865;GO:0015171;GO:0016020;GO:0016020;GO:0016020;GO:0016021;GO:0016021;GO:0016021;GO:0016021;GO:0022857;GO:0022857;GO:0055085;GO:0055085	K19564	E	COG0531	choline transport protein, putative
AFUB_012510	133.893	67.3461	200.44	2.97627	1.5735	5.66529e-12	7.69822e-11	DS499594	3522204	3524310	-	2055	-	-	-	S	eurotNOG07095;opiNOG59518	conserved hypothetical protein
AFUB_039850	11.1625	5.61709	16.708	2.97449	1.57264	0.0371353	0.081512	DS499596	1697342	1698339	+	489	-	GO:0030246;GO:0030246;GO:0030246	-	R	opiNOG02349	hypothetical protein
AFUB_099430	25.1278	12.6886	37.5671	2.96071	1.56594	0.00168494	0.00567102	DS499603	354172	355988	+	1701	-	GO:0005315;GO:0005315;GO:0005315;GO:0006817;GO:0006817;GO:0006817;GO:0016020;GO:0016021;GO:0016021;GO:0016021;GO:0016021;GO:0022857;GO:0022857;GO:0055085;GO:0055085	K08176	P	opiNOG07179;KOG0252	phosphate:H+ symporter
AFUB_047520	1327.66	671.527	1983.8	2.95417	1.56275	1.21817e-43	1.1306e-41	DS499596	3915906	3916379	+	474	-	GO:0004343;GO:0004343;GO:0004343;GO:0006048;GO:0006048;GO:0006048;GO:0008080;GO:0008080;GO:0008080;GO:0016740;GO:0016746	-	R	opiNOG42884;sorNOG07959;opiNOG58132	GNAT family acetyltransferase, putative
AFUB_075350	41.2576	20.9391	61.5762	2.94073	1.55618	0.000637234	0.00242237	DS499599	923617	924756	+	987	-	GO:0004672;GO:0004672;GO:0004672;GO:0005524;GO:0005524;GO:0005524;GO:0006468;GO:0006468	-	ST	NOG170358;opiNOG44000;eurotNOG06710	hypothetical protein
AFUB_066060	4366.97	2216.73	6517.2	2.94001	1.55582	1.36416e-43	1.25426e-41	DS499598	876407	877677	+	1161	-	-	-	SI	COG0671;opiNOG33566	GPI anchored cell wall protein, putative
AFUB_052160	16.86	8.5762	25.1438	2.93181	1.55179	0.0156303	0.0397136	DS499597	907018	908345	-	1095	-	GO:0005524;GO:0005524;GO:0006139;GO:0006139;GO:0016301;GO:0016301;GO:0016301;GO:0016310;GO:0019205;GO:0019205	-	SR	eurotNOG09170;NOG90449	adenylate kinase family protein
AFUB_015080	888.789	453.078	1324.5	2.92334	1.54762	5.49772e-37	3.89112e-35	DS499594	4273781	4274754	+	909	-	-	-	S	eurotNOG05149	hypothetical protein
AFUB_010460	49.0411	25.0099	73.0722	2.92173	1.54682	4.39876e-05	0.00021812	DS499594	2961532	2962439	-	729	-	-	-	R	opiNOG40482	conserved hypothetical protein
AFUB_032290	262.19	133.799	390.582	2.91917	1.54556	4.69163e-09	4.42958e-08	DS499595	4386106	4387302	-	1197	-	GO:0016491;GO:0016491;GO:0016491;GO:0055114;GO:0055114	K00301	RE	NOG22566;opiNOG23388;COG0665;KOG2844	N,N-dimethylglycine oxidase
AFUB_090490	106.553	54.4323	158.674	2.91508	1.54353	3.8704e-06	2.31049e-05	DS499601	1160806	1162168	+	1026	-	GO:0004252;GO:0004252;GO:0004252;GO:0006508;GO:0006508;GO:0006508;GO:0008233;GO:0008236;GO:0016787	-	O	COG1404;opiNOG19296;opiNOG28592;sordNOG09526	alkaline serine protease (PR1), putative
AFUB_096630	986.503	505.323	1467.68	2.90445	1.53826	8.73051e-39	6.76306e-37	DS499602	1095201	1095925	-	642	-	-	-	S	opiNOG64794;euroNOG12198;opiNOG60634	conserved hypothetical protein
AFUB_049580	16.0056	8.20816	23.8031	2.89993	1.53602	0.0133655	0.0346664	DS499597	207618	209272	+	1380	-	-	-	SR	opiNOG19195;sordNOG10086	hypothetical protein
AFUB_084880	5531.8	2839.06	8224.53	2.89692	1.53452	3.46666e-57	5.01544e-55	DS499600	1505036	1505539	-	504	-	-	-	R	eurotNOG06776	antigenic thaumatin domain protein, putative
AFUB_079110	166.948	86.1134	247.783	2.87741	1.52477	4.79506e-13	7.35941e-12	DS499599	2002604	2003053	-	450	-	-	K03741	T	opiNOG47428;COG0394	arsenate reductase ArsC, putative
AFUB_061560	12.7423	6.57806	18.9066	2.87419	1.52315	0.0249361	0.0587454	DS499597	3539484	3540499	+	966	-	-	-	S	opiNOG35273	conserved hypothetical protein
AFUB_078870	12.7923	6.62851	18.956	2.85977	1.5159	0.031889	0.0719055	DS499599	1938452	1939369	+	918	-	-	-	-	-	hypothetical protein
AFUB_081650	19.4519	10.08	28.8239	2.85952	1.51577	0.00461316	0.0138705	DS499600	535308	535796	+	438	-	GO:0005199;GO:0005199;GO:0005199;GO:0005576;GO:0005618;GO:0009277;GO:0009277;GO:0009277	-	-	-	hydrophobin, putative
AFUB_048590	21.2299	11.0253	31.4345	2.85112	1.51153	0.00643807	0.018482	DS499596	4232806	4233656	+	804	-	GO:0016614;GO:0016614;GO:0050660;GO:0050660;GO:0050660	-	FR	opiNOG02355;COG0503	hypothetical protein
AFUB_049880	83.3595	43.2977	123.421	2.85053	1.51123	4.78884e-08	3.92605e-07	DS499597	277610	278621	-	960	-	GO:0005515	-	S	opiNOG25423;opiNOG40685;COG3803	conserved hypothetical protein
AFUB_065420	139.782	72.6039	206.959	2.85052	1.51123	1.14715e-06	7.55906e-06	DS499598	703549	703966	-	327	-	-	-	R	eurotNOG12076	conserved hypothetical protein
AFUB_030270	351.833	183.013	520.652	2.84489	1.50837	6.47547e-22	1.97231e-20	DS499595	3805384	3806641	+	1155	-	GO:0003824;GO:0003824;GO:0016787;GO:0016787;GO:0016787	-	R	opiNOG15560;COG4225	cell wall glycosyl hydrolase YteR, putative
AFUB_067190	15.9545	8.29999	23.609	2.84446	1.50815	0.0134943	0.0349728	DS499598	1163855	1165376	-	1266	-	GO:0016020;GO:0016021;GO:0016021;GO:0016021	-	S	opiNOG44949;eurotNOG04135	conserved hypothetical protein
AFUB_010150	68.7566	35.8092	101.704	2.84016	1.50597	1.08985e-06	7.20078e-06	DS499594	2872582	2875190	+	2187	-	-	-	S	eurotNOG07491;opiNOG38600	conserved hypothetical protein
AFUB_071470	419.673	218.887	620.459	2.83461	1.50315	1.43522e-24	5.30815e-23	DS499598	2387329	2388158	+	705	-	-	-	-	-	hypothetical protein
AFUB_007460	2443.71	1276	3611.42	2.83026	1.50094	1.89945e-48	1.98796e-46	DS499594	2091624	2092718	+	531	-	GO:0016020;GO:0016021;GO:0016021;GO:0016021	-	S	NOG92989;opiNOG34097	conserved hypothetical protein
AFUB_096490	263.206	137.494	388.918	2.82862	1.5001	1.18883e-17	2.73265e-16	DS499602	1044188	1046137	-	1182	-	-	-	S	opiNOG64751	conserved hypothetical protein
AFUB_096380	109.034	56.989	161.078	2.82648	1.49901	8.85747e-10	9.20167e-09	DS499602	1010674	1011942	-	1107	-	GO:0000981;GO:0000981;GO:0000981;GO:0005634;GO:0005634;GO:0005634;GO:0006355;GO:0006355;GO:0006357;GO:0008270;GO:0008270;GO:0008270	-	S	opiNOG57653;NOG80512;opiNOG33394	C6 finger domain protein, putative
AFUB_092130	68.7288	35.9257	101.532	2.82616	1.49884	8.83711e-07	5.95051e-06	DS499601	1601321	1603324	+	1824	-	GO:0003677;GO:0003677;GO:0003677;GO:0005634;GO:0005634;GO:0005634;GO:0006351;GO:0006351;GO:0006351;GO:0008270;GO:0008270;GO:0008270	-	SK	eurotNOG05235;opiNOG61898	fungal specific transcription factor, putative
AFUB_015440	59.2553	30.9944	87.5161	2.82361	1.49754	0.000111081	0.000505232	DS499594	4382353	4384235	+	1716	-	GO:0000981;GO:0000981;GO:0000981;GO:0005634;GO:0005634;GO:0005634;GO:0006355;GO:0006355;GO:0006357;GO:0008270;GO:0008270;GO:0008270	-	S	NOG14178;opiNOG12996	C6 transcription factor RosA-like, putative
AFUB_098640	15.4925	8.13334	22.8517	2.80963	1.49038	0.0238876	0.0566553	DS499603	131579	133468	+	1890	-	-	-	S	opiNOG61943	conserved hypothetical protein
AFUB_096420	211.022	110.885	311.159	2.80613	1.48858	1.48202e-15	2.92186e-14	DS499602	1026011	1027664	+	1449	-	GO:0004497;GO:0004497;GO:0004497;GO:0004497;GO:0016705;GO:0016705;GO:0016705;GO:0055114;GO:0055114	-	S	opiNOG19546;opiNOG10215	xenobiotic compound monooxygenase, DszA family
AFUB_048480	64.8766	34.1112	95.642	2.80383	1.4874	1.38363e-06	8.99088e-06	DS499596	4180799	4182460	+	1458	-	GO:0005524;GO:0005524;GO:0005524	-	O	COG0464;onyNOG06453;opiNOG53364	conserved hypothetical protein
AFUB_079040	5213.45	2742.02	7684.88	2.80263	1.48678	4.43269e-54	5.8145e-52	DS499599	1984436	1985739	-	1191	-	-	-	S	opiNOG64794;euroNOG12198;opiNOG60634	conserved hypothetical protein
AFUB_090580	4428.33	2333.24	6523.41	2.79585	1.48329	2.8028e-11	3.49923e-10	DS499601	1179790	1180679	+	678	-	-	-	S	euNOG27694;opiNOG58813	glyoxylase family protein, putative
AFUB_040600	15.9189	8.39223	23.4455	2.79372	1.48219	0.01885	0.046396	DS499596	1872320	1872982	-	537	-	-	-	SR	COG0693;opiNOG27320	ThiJ/PfpI family protein
AFUB_053180	2844.65	1500.83	4188.47	2.79077	1.48066	5.17932e-16	1.07047e-14	DS499597	1222066	1222965	-	840	-	GO:0006950;GO:0006950;GO:0016020;GO:0016021;GO:0016021;GO:0016021;GO:0016021	-	S	opiNOG18168;eurotNOG08305;opiNOG35897	RTA1 domain protein, putative
AFUB_084890	21.624	11.4178	31.8302	2.78776	1.47911	0.00555545	0.0162808	DS499600	1507416	1508496	-	975	-	-	-	R	COG0596;opiNOG18889	haloalkane dehalogenase family protein
AFUB_002480	182.375	96.4344	268.316	2.78236	1.47631	1.47969e-13	2.41814e-12	DS499594	689564	693929	+	3606	-	-	-	S	eurotNOG08229	conserved hypothetical protein
AFUB_053770	136.642	72.3039	200.98	2.77966	1.47491	1.0226e-10	1.19198e-09	DS499597	1397149	1399194	+	1707	-	GO:0015171;GO:0016020;GO:0016020;GO:0016020;GO:0016021;GO:0016021;GO:0016021;GO:0022857;GO:0022857;GO:0055085;GO:0055085	-	E	opiNOG13743;COG0531	GABA permease, putative
AFUB_009560	42.119	22.2935	61.9445	2.7786	1.47436	0.000620273	0.0023643	DS499594	2687095	2687829	-	735	-	-	-	S	opiNOG55604;eurotNOG11587	conserved hypothetical protein
AFUB_045620	159.263	84.3389	234.188	2.77675	1.4734	2.02881e-12	2.876e-11	DS499596	3420419	3421956	+	1362	-	-	-	S	eurotNOG01476	conserved hypothetical protein
AFUB_079030	237.79	125.982	349.598	2.77498	1.47248	3.17555e-16	6.67544e-15	DS499599	1978568	1980385	+	1680	-	-	-	S	opiNOG18914	hypothetical protein
AFUB_036070	68.0242	36.068	99.9804	2.772	1.47093	1.85785e-06	1.17844e-05	DS499596	575071	575809	+	666	-	-	-	S	opiNOG29315;NOG41631;NOG201339	HHE domain protein
AFUB_073450	260.606	138.331	382.881	2.76786	1.46877	1.24531e-10	1.43965e-09	DS499599	353896	355128	-	921	-	GO:0004553;GO:0004553;GO:0004553;GO:0005975;GO:0005975;GO:0005975;GO:0008152;GO:0016787;GO:0016798	K01179	G	COG2730;opiNOG09764;opiNOG07693	endoglucanase, putative
AFUB_091070	1214.41	644.998	1783.82	2.76563	1.46761	6.95506e-09	6.41875e-08	DS499601	1327911	1328129	-	219	-	-	-	S	eurotNOG12852	conserved hypothetical protein
AFUB_080930	74.7332	39.7043	109.762	2.76449	1.46702	1.38182e-06	8.98504e-06	DS499600	345338	346551	-	1098	-	-	-	QR	opiNOG58278;opiNOG57528;NOG39216	oxidoreductase, short chain dehydrogenase/reductase family
AFUB_097338	50.4656	26.8234	74.1079	2.76281	1.46614	4.37731e-05	0.000217275	DS499602	1282090	1282467	+	378	-	GO:0016020;GO:0016021;GO:0016021;GO:0016021	-	S	opiNOG27902	hypothetical protein
AFUB_032220	109.522	58.2527	160.792	2.76025	1.4648	4.70776e-09	4.4363e-08	DS499595	4365959	4367291	+	1188	-	GO:0003676;GO:0003676;GO:0003676	-	R	NOG157836;opiNOG57593;opiNOG59370;opiNOG39593	C2H2 finger domain protein, putative
AFUB_089530	14.2726	7.59782	20.9474	2.75703	1.46311	0.0239294	0.056727	DS499601	891324	892565	+	1242	-	-	-	S	opiNOG67771	conserved hypothetical protein
AFUB_018690	96.5619	51.4902	141.634	2.75069	1.45979	3.86872e-08	3.21729e-07	DS499595	385773	386654	-	882	-	-	-	S	opiNOG63628	conserved hypothetical protein
AFUB_075180	1002.83	535.061	1470.59	2.74846	1.45863	1.96349e-15	3.81002e-14	DS499599	843703	844558	+	801	-	GO:0048037;GO:0048037;GO:0048037	K07005	S	opiNOG26184;COG3467	conserved hypothetical protein
AFUB_038360	1212.64	647.937	1777.34	2.74307	1.45579	1.53939e-12	2.2206e-11	DS499596	1268739	1269745	-	900	-	GO:0006950;GO:0006950;GO:0016020;GO:0016021;GO:0016021;GO:0016021;GO:0016021	-	S	opiNOG35897;opiNOG35371	RTA1 domain protein, putative
AFUB_017400	117.758	62.9494	172.566	2.74134	1.45488	1.75087e-07	1.3169e-06	DS499595	56339	58600	+	2262	-	GO:0006508;GO:0006508;GO:0008237;GO:0008237;GO:0008237;GO:0016787;GO:0016787;GO:0016829;GO:0016829;GO:0016829	K01751	E	COG1171;opiNOG20603	diaminopropionate ammonia-lyase, putative
AFUB_088070	51.3957	27.5003	75.291	2.73782	1.45303	0.000970742	0.00351626	DS499601	391990	392577	-	588	-	-	-	S	eurotNOG12589	hypothetical protein
AFUB_091870	446.185	238.76	653.611	2.73752	1.45287	1.04575e-13	1.74374e-12	DS499601	1550725	1552738	-	1767	-	GO:0000981;GO:0000981;GO:0000981;GO:0003677;GO:0003677;GO:0003677;GO:0003677;GO:0005634;GO:0005634;GO:0005634;GO:0005634;GO:0006351;GO:0006351;GO:0006351;GO:0006355;GO:0006355;GO:0006357;GO:0008270;GO:0008270;GO:0008270;GO:0046872	-	K	eurotNOG05246	C6 transcription factor, putative
AFUB_022110	806.716	431.717	1181.72	2.73725	1.45273	3.74095e-10	4.06668e-09	DS499595	1386451	1387351	-	792	-	GO:0008080;GO:0008080;GO:0008080	-	R	opiNOG12954	conserved hypothetical protein
AFUB_001120	91.3709	48.9075	133.834	2.73648	1.45232	1.05737e-05	5.8572e-05	DS499594	302495	304155	+	1503	-	-	-	S	opiNOG39274	conserved hypothetical protein
AFUB_035260	151.756	81.2473	222.264	2.73564	1.45188	1.95066e-08	1.68486e-07	DS499596	361775	364381	+	2607	-	GO:0016020;GO:0016021;GO:0016021;GO:0016021	-	S	opiNOG08410;COG3610	DUF1212 domain membrane protein Prm10, putative
AFUB_066470	229.079	122.65	335.508	2.73549	1.4518	4.46235e-07	3.15832e-06	DS499598	999423	999812	-	390	-	-	-	S	opiNOG63858	conserved hypothetical protein
AFUB_088230	192.561	103.105	282.017	2.73523	1.45166	1.49881e-13	2.44532e-12	DS499601	441389	442022	+	462	-	GO:0003824;GO:0003824;GO:0003824;GO:0008152;GO:0008152	-	SQI	eurotNOG12293;NOG00135;pleNOG07460;opiNOG01973	polyketide synthase, putative
AFUB_051580	396.553	212.406	580.7	2.73391	1.45097	1.88828e-20	5.14594e-19	DS499597	763540	764817	-	1224	-	GO:0005515	K13124	R	opiNOG05841;KOG0316	WD repeat protein
AFUB_095170	31.5623	16.9093	46.2154	2.73313	1.45055	0.000816467	0.00302197	DS499602	641654	643544	-	795	-	-	-	-	-	hypothetical protein
AFUB_080010	64.007	34.3472	93.6668	2.72706	1.44735	9.46776e-06	5.28926e-05	DS499600	5126	7690	+	2280	-	-	-	S	opiNOG53537;eurotNOG00003	hypothetical protein
AFUB_070860	546.266	294.283	798.248	2.71252	1.43963	2.06082e-09	2.03762e-08	DS499598	2204327	2204860	+	534	-	GO:0008080;GO:0008080;GO:0008080;GO:0016740	-	R	opiNOG74656;opiNOG67775	GNAT family acetyltransferase, putative
AFUB_012030	1071.04	577.037	1565.05	2.71221	1.43947	4.25489e-13	6.61289e-12	DS499594	3387025	3388202	+	1122	-	-	-	SR	opiNOG27587;opiNOG52408;NOG25054;opiNOG24037	endoglucanase, putative
AFUB_071440	69.809	37.6229	101.995	2.71098	1.43882	2.62634e-06	1.6235e-05	DS499598	2365334	2370496	+	4827	-	-	-	S	opiNOG17765;opiNOG52284	conserved hypothetical protein
AFUB_031180	331.311	178.819	483.804	2.70554	1.43592	3.79104e-19	9.66341e-18	DS499595	4070790	4072166	+	1266	-	-	-	S	opiNOG62291;opiNOG39759	conserved hypothetical protein
AFUB_023860	64.6359	34.9143	94.3575	2.70255	1.43432	4.72341e-06	2.77096e-05	DS499595	1986478	1987311	-	834	-	-	-	-	-	conserved hypothetical protein
AFUB_012840	409.293	221.157	597.429	2.70138	1.4337	1.16875e-21	3.49487e-20	DS499594	3618626	3620936	-	1749	-	GO:0016020;GO:0016021;GO:0016021;GO:0016021;GO:0055085;GO:0055085;GO:0055085	-	G	opiNOG01609;KOG2533	MFS transporter, putative
AFUB_045080	37.5849	20.3699	54.7999	2.69024	1.42774	0.00033898	0.00137125	DS499596	3260013	3261630	+	1503	-	GO:0004497;GO:0004497;GO:0004497;GO:0055114	-	QP	COG2072;opiNOG09388	flavin-containing monooxygenase, putative
AFUB_028360	25.0121	13.566	36.4582	2.68746	1.42624	0.00350192	0.0108715	DS499595	3243379	3244262	+	666	-	-	-	S	eurotNOG12922	conserved hypothetical protein
AFUB_013290	31.0365	16.8512	45.2218	2.6836	1.42417	0.00150512	0.00514324	DS499594	3755495	3755791	+	183	-	-	-	-	-	hypothetical protein
AFUB_025700	402.902	218.899	586.906	2.68117	1.42286	2.7927e-21	8.08077e-20	DS499595	2495865	2497570	+	1572	-	GO:0005215;GO:0016020;GO:0016020;GO:0016020;GO:0016021;GO:0016021;GO:0016021;GO:0016021;GO:0022857;GO:0022857;GO:0055085;GO:0055085;GO:0055085	-	SF	opiNOG12400;COG1457	purine-cytosine permease
AFUB_079270	1474.35	801.177	2147.53	2.68047	1.42248	2.03762e-34	1.23742e-32	DS499599	2047909	2048493	-	585	-	-	-	S	COG2320;opiNOG56186	GrpB domain protein
AFUB_096660	68.5874	37.2974	99.8774	2.67786	1.42108	5.02548e-06	2.92721e-05	DS499602	1105926	1106621	-	696	-	-	-	ST	eurotNOG12925;opiNOG44000	conserved hypothetical protein
AFUB_071610	108.388	58.9511	157.826	2.67723	1.42074	0.0010471	0.00375825	DS499598	2461746	2462227	-	423	-	-	-	S	opiNOG59475	conserved hypothetical protein
AFUB_065070	26.5014	14.4278	38.5751	2.67366	1.41882	0.012502	0.0327548	DS499598	621954	622424	-	399	-	-	-	-	-	hypothetical protein
AFUB_067030	31.7034	17.2599	46.1468	2.67363	1.4188	0.00282759	0.0089822	DS499598	1129774	1130743	+	855	-	GO:0016491;GO:0016491;GO:0016657;GO:0016657;GO:0016657;GO:0034599;GO:0034599;GO:0034599;GO:0055114	K07078	SR	opiNOG29738;COG3560	conserved hypothetical protein
AFUB_020700	24.5594	13.374	35.7449	2.67273	1.41831	0.00440323	0.0133248	DS499595	951612	953842	+	1290	-	GO:0016491;GO:0016491;GO:0016491;GO:0055114	-	Q	KOG0725;opiNOG16384	oxidoreductase, short-chain dehydrogenase/reductase family
AFUB_047460	197.368	107.483	287.253	2.67254	1.41821	2.40511e-09	2.35907e-08	DS499596	3890665	3892127	-	1413	-	GO:0008168;GO:0008168;GO:0008168	-	R	opiNOG50142;NOG101526;opiNOG51836	hypothetical protein
AFUB_021310	61.9871	33.8843	90.0899	2.65875	1.41075	0.000238558	0.00100253	DS499595	1165011	1165706	-	696	-	GO:0003824;GO:0003824;GO:0005515;GO:0005737;GO:0005737;GO:0005737;GO:0009072;GO:0009072;GO:0009072;GO:0016853;GO:0016853;GO:0016853	K01800	QOE	NOG56472;opiNOG09837;COG0625	maleylacetoacetate isomerase MaiA
AFUB_081470	26.2089	14.3349	38.0829	2.65665	1.40961	0.0030507	0.0096442	DS499600	498337	499807	-	1425	-	GO:0016787;GO:0016787;GO:0016787	-	R	eurotNOG03257	mutanase
AFUB_058730	108.692	59.6149	157.768	2.64646	1.40406	2.13648e-08	1.83249e-07	DS499597	2754234	2755358	+	1071	-	GO:0016491;GO:0016491;GO:0016491;GO:0016491;GO:0046872;GO:0046872;GO:0046872;GO:0055114;GO:0055114;GO:0055114	-	QR	opiNOG32744;COG3491	oxidoreductase, 2OG-Fe(II) oxygenase family, putative
AFUB_026430	108.092	59.3055	156.878	2.64524	1.4034	6.80965e-08	5.47331e-07	DS499595	2701972	2702881	+	873	-	GO:0003824;GO:0003824;GO:0003824;GO:0008152;GO:0008152	-	I	COG1024;opiNOG06679	enoyl-CoA hydratase
AFUB_075320	20.0335	11.0083	29.0586	2.6397	1.40037	0.0118386	0.0312834	DS499599	912420	913054	+	588	-	-	-	-	-	hypothetical protein
AFUB_015070	103.274	56.9552	149.594	2.62651	1.39315	2.7348e-08	2.31939e-07	DS499594	4272713	4273538	+	762	-	GO:0003824;GO:0003824;GO:0003824;GO:0005975;GO:0005975;GO:0005975	K07160	SR	opiNOG25582;COG1540	lactam utilization protein LamB
AFUB_037610	59.5931	32.8753	86.3108	2.6254	1.39254	2.29295e-05	0.000120117	DS499596	1030665	1032185	+	1464	-	GO:0008152;GO:0008152;GO:0016787;GO:0016787;GO:0016787	-	IV	COG0657;opiNOG13792	lipase/esterase, putative
AFUB_063490	32.8321	18.1298	47.5344	2.62189	1.39061	0.00118372	0.00418749	DS499598	179443	179918	-	405	-	-	-	-	-	conserved hypothetical protein
AFUB_002280	20.0396	11.0671	29.012	2.62146	1.39037	0.0146548	0.0375845	DS499594	620838	621137	-	300	-	GO:0016787;GO:0016787;GO:0016787	-	R	opiNOG04875;opiNOG53777	dienelactone hydrolase family protein
AFUB_012930	66.8484	36.9212	96.7755	2.62114	1.39019	1.03379e-05	5.72979e-05	DS499594	3640106	3642359	+	2034	-	GO:0005507;GO:0005507;GO:0005507;GO:0008131;GO:0008131;GO:0008131;GO:0009308;GO:0009308;GO:0009308;GO:0009308;GO:0016491;GO:0046872;GO:0048038;GO:0048038;GO:0048038;GO:0055114;GO:0055114;GO:0055114	K00276	Q	COG3733;opiNOG53092	amine oxidase
AFUB_074300	59.2825	32.8083	85.7566	2.61387	1.38619	2.42745e-05	0.000126423	DS499599	610491	612317	+	1551	-	GO:0016020;GO:0016021;GO:0016021;GO:0016021;GO:0055085;GO:0055085;GO:0055085	-	G	opiNOG04472;KOG2533	MFS transporter, putative
AFUB_091610	249.608	138.198	361.019	2.61234	1.38534	1.38662e-14	2.46237e-13	DS499601	1481231	1482403	-	1116	-	GO:0016491;GO:0016491;GO:0051213;GO:0051213;GO:0051213;GO:0055114;GO:0055114	K19245	QI	COG2175;opiNOG04653	alpha-ketoglutarate-dependent taurine dioxygenase
AFUB_057320	61.0196	33.8197	88.2196	2.60853	1.38324	1.97153e-05	0.000104504	DS499597	2426091	2428310	-	1800	-	GO:0016020;GO:0016021;GO:0016021;GO:0016021;GO:0055085;GO:0055085;GO:0055085	K08157	R	KOG0255;eurotNOG08592	MFS multidrug transporter, putative
AFUB_088140	19.7692	10.9916	28.5468	2.59713	1.37692	0.01339	0.0347207	DS499601	408311	410103	+	1491	-	GO:0016491;GO:0016491;GO:0016614;GO:0016614;GO:0050660;GO:0050660;GO:0050660;GO:0055114;GO:0055114;GO:0071949;GO:0071949	-	CR	opiNOG22097;COG0277	FAD dependent oxidoreductase, putative
AFUB_013440	62.4019	34.7146	90.0891	2.59514	1.37581	2.32446e-05	0.000121509	DS499594	3798446	3799362	-	864	-	GO:0016491;GO:0016491;GO:0016491;GO:0055114	-	QR	opiNOG22579;KOG1209;NOG124786	short-chain oxidoreductase, putative
AFUB_071520	1595.29	888.155	2302.42	2.59236	1.37427	5.48324e-37	3.89112e-35	DS499598	2408170	2409174	+	1005	-	-	-	S	opiNOG60540;opiNOG47834	hypothetical protein
AFUB_087640	16.7997	9.3532	24.2462	2.59228	1.37422	0.0201479	0.0490511	DS499601	283999	285108	+	1032	-	-	-	R	opiNOG54988;sorNOG08063	cysteine-rich secreted protein
AFUB_044620	199.35	111.021	287.679	2.59121	1.37363	2.97316e-11	3.70722e-10	DS499596	3147095	3148018	+	924	-	GO:0008152;GO:0008152;GO:0016787;GO:0016787;GO:0016787	-	CIV	COG0657;COG1064;opiNOG57055	carboxylesterase, putative
AFUB_015900	73.6135	41.0752	106.152	2.58432	1.36979	3.65738e-06	2.19666e-05	DS499594	4497907	4498862	-	834	-	-	K15529	R	opiNOG34138	phosphatase, putative
AFUB_089550	47.9984	26.824	69.1728	2.57876	1.36668	0.00142309	0.00489866	DS499601	896328	897719	-	1392	-	-	-	SR	NOG21787;opiNOG14873	lipase, putative
AFUB_071490	4360.85	2439.72	6281.99	2.57488	1.36451	1.74771e-24	6.43968e-23	DS499598	2398234	2399809	+	1488	-	GO:0004842;GO:0004842;GO:0004842;GO:0016567;GO:0016567;GO:0016740;GO:0046872;GO:0046872;GO:0046872	-	O	KOG1812;opiNOG21757	RING finger protein
AFUB_057430	91.1123	51.1801	131.044	2.56046	1.3564	2.99097e-07	2.17964e-06	DS499597	2451243	2451988	-	561	-	GO:0016020;GO:0016021;GO:0016021;GO:0016021	-	S	opiNOG68653	hypothetical protein
AFUB_084510	23.9969	13.4832	34.5106	2.55952	1.35588	0.00980455	0.0265796	DS499600	1401379	1403856	+	2421	-	GO:0000272;GO:0004553;GO:0004553;GO:0005975;GO:0005975;GO:0005975;GO:0008152;GO:0008422;GO:0008422;GO:0008422;GO:0016787;GO:0016798;GO:0030245;GO:0030245;GO:0030245;GO:0102483;GO:0102483;GO:0102483	K05349	G	COG1472;opiNOG16926	beta-glucosidase, putative
AFUB_069130	36.5335	20.5539	52.5132	2.5549	1.35327	0.000955443	0.00347363	DS499598	1749517	1750298	-	660	-	GO:0003824;GO:0003824;GO:0003824	-	SFRG	opiNOG60114;COG0537;opiNOG33952;NOG114925	HIT domain protein
AFUB_029440	423.056	238.103	608.008	2.55355	1.3525	4.59915e-08	3.78315e-07	DS499595	3569343	3570413	+	1071	-	GO:0016491;GO:0016491;GO:0016491;GO:0055114;GO:0055114	-	SC	opiNOG09140;sordNOG09834;COG2055	malate/L-lactate dehydrogenase, putative
AFUB_006940	40.2618	22.6853	57.8383	2.5496	1.35027	0.000504567	0.00196747	DS499594	1955860	1958526	+	2547	-	GO:0003824;GO:0003824;GO:0004553;GO:0004553;GO:0004553;GO:0005975;GO:0005975;GO:0005975;GO:0008152;GO:0016787;GO:0016798;GO:0030246;GO:0030246;GO:0030246	-	OMG	opiNOG12779;COG1501	alpha-glucosidase, putative
AFUB_031670	83.8379	47.2439	120.432	2.54915	1.35002	5.37517e-05	0.000261012	DS499595	4203812	4204398	+	456	-	-	-	-	-	conserved hypothetical protein
AFUB_045580	48.603	27.4007	69.8052	2.54757	1.34912	0.000257424	0.00107129	DS499596	3407032	3409002	+	1845	-	GO:0000981;GO:0000981;GO:0000981;GO:0005634;GO:0005634;GO:0005634;GO:0006355;GO:0006355;GO:0006357;GO:0008270;GO:0008270;GO:0008270	-	SK	eurotNOG01291;opiNOG51498	C6 transcription factor, putative
AFUB_045380	279.298	157.548	401.048	2.54556	1.34798	5.55822e-15	1.03958e-13	DS499596	3348310	3348846	-	537	-	GO:0016787;GO:0016787;GO:0016787	-	L	opiNOG45464;opiNOG33546	NUDIX domain, putative
AFUB_090440	14.455	8.15803	20.752	2.54375	1.34696	0.0399586	0.0864745	DS499601	1147905	1150012	+	2073	-	GO:0000981;GO:0000981;GO:0000981;GO:0003677;GO:0003677;GO:0003677;GO:0003677;GO:0005634;GO:0005634;GO:0005634;GO:0005634;GO:0006351;GO:0006351;GO:0006351;GO:0006355;GO:0006355;GO:0006357;GO:0008270;GO:0008270;GO:0008270;GO:0046872	-	K	opiNOG24657	C6 transcription factor, putative
AFUB_050010	100.712	56.8573	144.566	2.54261	1.34631	2.72255e-07	1.99586e-06	DS499597	313903	315888	-	1986	-	GO:0005507;GO:0005507;GO:0005507;GO:0008131;GO:0008131;GO:0008131;GO:0009308;GO:0009308;GO:0009308;GO:0009308;GO:0016491;GO:0046872;GO:0048038;GO:0048038;GO:0048038;GO:0055114;GO:0055114;GO:0055114	K00276	Q	COG3733;opiNOG23723	peroxisomal copper amine oxidase
AFUB_101120	939.244	530.526	1347.96	2.5408	1.34528	2.58788e-12	3.62672e-11	DS499604	181805	183569	+	1491	-	GO:0016020;GO:0016021;GO:0016021;GO:0016021;GO:0055085;GO:0055085;GO:0055085	-	RG	opiNOG06289;eurotNOG07926;KOG0255;NOG122808	MFS multidrug transporter, putative
AFUB_094020	1050.9	595.638	1506.17	2.52867	1.33838	5.16064e-31	2.64429e-29	DS499602	342623	344337	-	1656	-	GO:0008643;GO:0008643;GO:0008643;GO:0016020;GO:0016020;GO:0016020;GO:0016021;GO:0016021;GO:0016021;GO:0016021;GO:0022857;GO:0022857;GO:0022891;GO:0055085;GO:0055085	-	R	opiNOG10247;eurotNOG00308	sugar transporter
AFUB_095740	20.4539	11.6019	29.3059	2.52595	1.33683	0.0156902	0.0398246	DS499602	808727	809337	-	570	-	-	-	SR	pleNOG07265;COG2936;opiNOG55029	conserved hypothetical protein
AFUB_044540	25.9659	14.7452	37.1866	2.52195	1.33454	0.0117174	0.0310131	DS499596	3113666	3114768	+	801	-	-	-	S	onyNOG06695;opiNOG51905	hypothetical protein
AFUB_071070	204.63	116.238	293.022	2.52089	1.33393	4.4736e-12	6.13826e-11	DS499598	2268419	2270122	+	1266	-	-	-	R	opiNOG50027	hypothetical protein
AFUB_025940	18.5059	10.5237	26.488	2.517	1.3317	0.0209582	0.0506589	DS499595	2565497	2565853	+	357	-	-	-	R	opiNOG45538	adhesin, putative
AFUB_085210	95.7957	54.4822	137.109	2.51659	1.33147	3.00672e-07	2.1895e-06	DS499600	1600259	1601249	+	942	-	GO:0006810;GO:0016020;GO:0016021;GO:0016021;GO:0016021	-	C	opiNOG53894	mitochondrial carrier protein (Pet8), putative
AFUB_018110	151.463	86.1692	216.756	2.51547	1.33083	3.62072e-10	3.94471e-09	DS499595	229045	230097	-	1053	-	GO:0008660;GO:0008660;GO:0008660;GO:0009310;GO:0009310;GO:0009310;GO:0030170;GO:0030170;GO:0030170	K01505	RE	opiNOG06546;COG2515	1-aminocyclopropane-1-carboxylate deaminase, putative
AFUB_064570	35.4056	20.1447	50.6665	2.51513	1.33063	0.00172433	0.00577988	DS499598	491408	492690	+	1119	-	-	-	S	opiNOG21917;eurotNOG01680;opiNOG28726	conserved hypothetical protein
AFUB_075040	205.641	117.082	294.199	2.51276	1.32928	3.51503e-12	4.8843e-11	DS499599	818546	819166	+	621	-	-	-	S	opiNOG38851;NOG70487;opiNOG43713	conserved hypothetical protein
AFUB_047920	95.2441	54.256	136.232	2.51091	1.32821	3.31696e-07	2.39591e-06	DS499596	4013349	4013959	-	564	-	-	-	S	opiNOG60768	ATP/GTP-binding protein, putative
AFUB_070280	18.8183	10.7324	26.9041	2.50681	1.32585	0.0185005	0.0457421	DS499598	2064768	2066006	+	1137	-	GO:0004553;GO:0004553;GO:0004553;GO:0005975;GO:0005975;GO:0005975;GO:0016020;GO:0016021;GO:0016021;GO:0016021	-	R	opiNOG16530	endo-1,3(4)-beta-glucanase, putative
AFUB_077650	293.761	167.649	419.873	2.50447	1.32451	8.26893e-16	1.67731e-14	DS499599	1572854	1574316	-	1227	-	GO:0008152;GO:0008152;GO:0016787;GO:0016787;GO:0016787;GO:0016787	-	RE	COG1473;opiNOG17017	amidohydrolase, putative
AFUB_092630	85.1391	48.6134	121.665	2.5027	1.32348	9.84572e-07	6.56248e-06	DS499601	1762722	1763177	+	456	-	GO:0005515	-	ZE	COG2873;opiNOG04161	conserved hypothetical protein
AFUB_045960	31.2221	17.8376	44.6067	2.50072	1.32234	0.00337046	0.0105332	DS499596	3531560	3532928	-	1317	-	GO:0016491;GO:0016491;GO:0016491;GO:0055114;GO:0055114	-	R	KOG2852;opiNOG17648	FAD dependent oxidoreductase superfamily
AFUB_101300	628.712	359.273	898.151	2.49991	1.32188	2.466e-07	1.8159e-06	DS499604	227469	228480	-	861	-	-	-	S	opiNOG55684	conserved hypothetical protein
AFUB_071020	316.779	181.06	452.499	2.49917	1.32145	7.45748e-15	1.36623e-13	DS499598	2254154	2254831	+	621	-	-	-	STR	onyNOG08279;opiNOG44000;eurotNOG06710	conserved hypothetical protein
AFUB_016580	270.18	154.505	385.856	2.49737	1.32041	0.0035336	0.0109595	DS499594	4697304	4699287	-	1773	-	GO:0003824;GO:0003824;GO:0008152;GO:0008152;GO:0016874;GO:0016874;GO:0016874	K01897	I	COG0318;opiNOG02292	long-chain-fatty-acid-CoA ligase, putative
AFUB_028320	78.1457	44.7014	111.59	2.49635	1.31982	0.000825978	0.00305488	DS499595	3237045	3237602	-	558	-	-	-	SR	opiNOG68457;eurotNOG08056	conserved hypothetical protein
AFUB_077800	29.9803	17.1524	42.8082	2.49575	1.31947	0.00439668	0.0133091	DS499599	1624040	1624799	-	723	-	-	-	S	opiNOG58815	conserved hypothetical protein
AFUB_085800	44.9432	25.7193	64.1671	2.4949	1.31898	0.00028214	0.0011643	DS499600	1766294	1768028	+	1563	-	GO:0008643;GO:0008643;GO:0008643;GO:0016020;GO:0016021;GO:0016021;GO:0016021;GO:0016021;GO:0022857;GO:0022857;GO:0022857;GO:0055085;GO:0055085	K08178	R	opiNOG03566	sugar transporter family protein
AFUB_071670	112.099	64.1788	160.019	2.49333	1.31808	8.48133e-08	6.72898e-07	DS499598	2510028	2510912	+	771	-	GO:0005515;GO:0016020;GO:0016021;GO:0016021;GO:0016021	-	S	euroNOG08843;opiNOG01121	hypothetical protein
AFUB_082030	103.013	59.0279	146.998	2.49032	1.31633	0.00148624	0.00508401	DS499600	642191	643849	-	1464	-	GO:0016491;GO:0016491;GO:0016491;GO:0016620;GO:0016620;GO:0055114;GO:0055114	-	C	KOG2450;opiNOG05724	aldehyde dehydrogenase family protein
AFUB_067280	82.9886	47.562	118.415	2.4897	1.31597	3.93448e-06	2.34306e-05	DS499598	1208244	1210252	+	1869	-	GO:0000981;GO:0000981;GO:0000981;GO:0003677;GO:0003677;GO:0003677;GO:0003677;GO:0005634;GO:0005634;GO:0005634;GO:0005634;GO:0006351;GO:0006351;GO:0006351;GO:0006355;GO:0006355;GO:0006357;GO:0008270;GO:0008270;GO:0008270;GO:0046872	-	K	opiNOG20445	C6 transcription factor (AmyR), putative
AFUB_077660	45.8373	26.2796	65.395	2.48843	1.31524	0.000297367	0.00122048	DS499599	1575349	1577025	-	1566	-	-	-	R	euNOG04015;opiNOG14304	flavin-containing amine oxidasedehydrogenase, putative
AFUB_057880	19.4995	11.1924	27.8066	2.48442	1.31291	0.0200016	0.0487551	DS499597	2537144	2537812	+	669	-	-	-	S	eurotNOG11224;opiNOG60287	hypothetical protein
AFUB_048010	489.81	281.287	698.333	2.48264	1.31188	8.35517e-20	2.2037e-18	DS499596	4030299	4031708	-	1260	-	-	-	S	opiNOG13643	conserved hypothetical protein
AFUB_076330	527.268	302.872	751.664	2.48179	1.31138	2.3797e-21	6.90604e-20	DS499599	1230471	1231532	+	951	-	-	-	S	opiNOG54460;opiNOG48565	conserved hypothetical protein
AFUB_009550	70.8674	40.7321	101.003	2.47968	1.31015	1.18862e-05	6.53643e-05	DS499594	2685364	2686258	-	843	-	GO:0016020;GO:0016021;GO:0016021;GO:0016021	-	S	opiNOG36367;eurotNOG07536;opiNOG36650	integral membrane protein
AFUB_009450	643.955	370.197	917.713	2.47899	1.30975	9.50802e-15	1.72265e-13	DS499594	2665858	2667395	+	1452	-	-	-	S	eurotNOG05902;opiNOG53221	hypothetical protein
AFUB_019460	17.7487	10.2056	25.2917	2.47823	1.30931	0.0211342	0.0509729	DS499595	588450	589532	-	1083	-	-	-	S	opiNOG36541	conserved hypothetical protein
AFUB_042120	16.1061	9.2617	22.9505	2.478	1.30918	0.03797	0.0829925	DS499596	2315527	2318366	+	2739	-	GO:0003676;GO:0003676;GO:0003676	-	R	eurotNOG07660	C2H2 zinc finger domain protein, putative
AFUB_069960	191.315	110.06	272.57	2.47656	1.30834	1.95102e-11	2.49923e-10	DS499598	1981175	1983451	+	1530	-	GO:0003676;GO:0003676;GO:0003676;GO:0008270;GO:0008270;GO:0008270	-	AOU	opiNOG22116;COG5082	zinc knuckle transcription factor (CnjB), putative
AFUB_100860	116.121	66.8031	165.439	2.47651	1.30831	5.47162e-08	4.43774e-07	DS499604	93733	94779	-	1047	-	GO:0005506;GO:0005506;GO:0005506;GO:0008610;GO:0008610;GO:0008610;GO:0016020;GO:0016021;GO:0016021;GO:0016021;GO:0016491;GO:0016491;GO:0016491;GO:0055114;GO:0055114	-	S	eurotNOG05394	conserved hypothetical protein
AFUB_063230	36.0085	20.7215	51.2954	2.47546	1.3077	0.00187173	0.00622098	DS499598	113805	114602	+	726	-	-	-	S	opiNOG61677;eurotNOG10621	conserved hypothetical protein
AFUB_022750	2088.27	1202.14	2974.41	2.47426	1.307	1.39279e-08	1.2289e-07	DS499595	1596733	1597329	+	597	-	-	K09702	S	opiNOG52520;opiNOG37498;NOG76367	conserved hypothetical protein
AFUB_003260	961.184	554.678	1367.69	2.46574	1.30202	4.05748e-28	1.76626e-26	DS499594	901016	902210	-	1095	-	GO:0016740;GO:0016740;GO:0016740	-	IR	COG3173;opiNOG03673	Phosphotransferase enzyme family domain protein
AFUB_067720	210.689	121.595	299.783	2.46541	1.30183	5.94293e-12	8.0201e-11	DS499598	1338415	1338903	-	489	-	GO:0007064;GO:0007064;GO:0007064;GO:0031390;GO:0031390;GO:0031390	K11270	S	opiNOG40308	conserved hypothetical protein
AFUB_037140	201.288	116.344	286.231	2.4602	1.29878	6.06728e-06	3.48249e-05	DS499596	900299	901497	+	1041	-	-	-	SR	eurotNOG06708;opiNOG42175	conserved hypothetical protein
AFUB_064940	18.6354	10.7745	26.4963	2.45916	1.29816	0.0271656	0.0631362	DS499598	597572	597805	+	234	-	-	-	-	-	hypothetical protein
AFUB_076290	18.3698	10.6325	26.1071	2.45541	1.29596	0.0281777	0.0650428	DS499599	1215938	1217105	+	1065	-	GO:0003884;GO:0003884;GO:0003884;GO:0016491;GO:0016491;GO:0046416;GO:0046416;GO:0046416;GO:0055114;GO:0055114;GO:0071949;GO:0071949;GO:0071949	K00273	E	opiNOG36027;COG0665	FAD dependent oxidoreductase superfamily
AFUB_092140	152.723	88.4701	216.976	2.45254	1.29428	4.52956e-09	4.28067e-08	DS499601	1604449	1606043	+	1206	-	GO:0006812;GO:0006812;GO:0008324;GO:0008324;GO:0008324;GO:0016020;GO:0016021;GO:0016021;GO:0016021;GO:0016021;GO:0055085;GO:0055085;GO:0098655	K14688	P	pleNOG02472;opiNOG03969;COG1230	metal ion resistance protein/transporter (Zrc1), putative
AFUB_075400	74.0214	43.0648	104.978	2.43767	1.2855	1.60725e-05	8.64522e-05	DS499599	937595	939346	+	1356	-	-	-	S	opiNOG56537;opiNOG35273	conserved hypothetical protein
AFUB_079200	57.8608	33.6856	82.036	2.43535	1.28413	9.59697e-05	0.000440985	DS499599	2029730	2030616	+	834	-	GO:0004497;GO:0004497;GO:0004497;GO:0055114;GO:0071949;GO:0071949;GO:0071949	-	SR	sordNOG10615;eurotNOG01770;opiNOG04177	monooxygenase, putative
AFUB_095150	86.2948	50.2612	122.328	2.43385	1.28324	2.87479e-06	1.76323e-05	DS499602	636008	638371	-	2364	-	GO:0016020;GO:0016021;GO:0016021;GO:0016021;GO:0055085;GO:0055085;GO:0055085	-	T	opiNOG14473;KOG2262	OPT oligopeptide transporter, putative
AFUB_016050	19.6159	11.4265	27.8054	2.43341	1.28298	0.0344878	0.07678	DS499594	4540168	4541193	-	1026	-	-	-	-	-	conserved hypothetical protein
AFUB_095200	38.2064	22.2754	54.1373	2.43036	1.28117	0.00107583	0.00384734	DS499602	648645	649061	+	342	-	GO:0016020;GO:0016021;GO:0016021;GO:0016021	-	Q	opiNOG08814	hypothetical protein
AFUB_049860	199.614	116.949	282.278	2.41369	1.27124	9.34795e-08	7.32206e-07	DS499597	269330	271187	-	1704	-	GO:0016020;GO:0016021;GO:0016021;GO:0016021;GO:0055085;GO:0055085;GO:0055085	K08157	R	KOG0255;eurotNOG03439	MFS multidrug transporter, putative
AFUB_087500	180.329	105.704	254.954	2.41196	1.27021	1.63969e-10	1.86058e-09	DS499601	249034	250325	+	1125	-	GO:0016020;GO:0016021;GO:0016021;GO:0016021	-	S	eurotNOG10122	conserved hypothetical protein
AFUB_072110	183.064	107.36	258.768	2.41028	1.2692	1.82715e-10	2.06141e-09	DS499598	2606958	2608748	-	1791	-	-	-	CR	COG1053;opiNOG24430	extracellular 3-ketosteroid 1-dehydrogenase, putative
AFUB_021010	97.0049	56.9401	137.07	2.40726	1.26739	1.36191e-06	8.87904e-06	DS499595	1055638	1056331	+	582	-	-	-	-	-	hypothetical protein
AFUB_033480	66.0077	38.7847	93.2306	2.4038	1.26531	4.57562e-05	0.000225752	DS499595	4692992	4694221	+	1083	-	GO:0006950;GO:0006950;GO:0016020;GO:0016021;GO:0016021;GO:0016021;GO:0016021	-	S	eurotNOG10160;opiNOG18246	RTA1 domain protein, putative
AFUB_099640	1241.09	729.452	1752.72	2.40279	1.26471	2.82956e-09	2.748e-08	DS499603	398749	399218	-	405	-	-	-	SR	opiNOG43719;opiNOG35933	L-PSP endoribonuclease family protein, putative
AFUB_010640	21.6904	12.7557	30.6252	2.4009	1.26358	0.019775	0.0483106	DS499594	3018613	3018825	+	213	-	-	-	-	-	hypothetical protein
AFUB_092560	14.5252	8.54252	20.508	2.40069	1.26345	0.048747	0.102124	DS499601	1725111	1725960	+	792	-	-	-	-	-	hypothetical protein
AFUB_090570	331.459	194.957	467.96	2.40032	1.26323	8.49561e-07	5.72857e-06	DS499601	1177315	1177988	+	576	-	-	-	S	eurotNOG07249;opiNOG58813	conserved hypothetical protein
AFUB_021130	1238.78	729.152	1748.4	2.39786	1.26175	8.11953e-13	1.20847e-11	DS499595	1096891	1098012	+	1122	-	GO:0003824;GO:0003824;GO:0010181;GO:0010181;GO:0010181;GO:0016491;GO:0016491;GO:0016491;GO:0055114;GO:0055114	K00354	C	opiNOG04856;COG1902	NADH:flavin oxidoreductase/NADH oxidase family protein
AFUB_089810	25.7926	15.1965	36.3887	2.39455	1.25975	0.0105711	0.0283684	DS499601	954721	956044	-	1260	-	GO:0003676;GO:0003676;GO:0003676;GO:0004386;GO:0004386;GO:0004386;GO:0004527;GO:0006139;GO:0006139;GO:0008408;GO:0008408;GO:0008408;GO:0090305	-	R	KOG4373;opiNOG15409	3'-5' exonuclease/helicase (Wrn), putative
AFUB_092740	119.239	70.2812	168.196	2.39319	1.25893	1.67124e-07	1.25989e-06	DS499601	1801019	1801545	+	390	-	-	-	K	opiNOG11755;eurotNOG00454;eurotNOG08425	C6 finger domain protein, putative
AFUB_014050	89.4135	52.7187	126.108	2.3921	1.25828	3.06051e-06	1.86666e-05	DS499594	3950857	3952494	+	1638	-	GO:0016491;GO:0016491;GO:0016491;GO:0055114;GO:0055114	K03885	C	opiNOG06007;COG1252	pyridine nucleotide-disulphide oxidoreductase, putative
AFUB_075230	27.1879	16.0317	38.3441	2.39176	1.25807	0.00737956	0.0207904	DS499599	860740	864822	-	4029	-	GO:0000155;GO:0000155;GO:0000155;GO:0000160;GO:0000160;GO:0005622;GO:0005622;GO:0006355;GO:0006355;GO:0006355;GO:0007165;GO:0007165;GO:0009584;GO:0009584;GO:0009584;GO:0016301;GO:0016310;GO:0016310;GO:0016310;GO:0016772;GO:0016772;GO:0018298;GO:0018298;GO:0018298;GO:0023014	-	T	NOG129485;COG0642;COG4251;opiNOG03414	sensor histidine kinase/response regulator, putative
AFUB_012520	358.083	211.449	504.718	2.38694	1.25516	4.04498e-07	2.87741e-06	DS499594	3524826	3525809	-	984	-	GO:0006470;GO:0006470;GO:0008138;GO:0008138;GO:0008138;GO:0016311;GO:0016311;GO:0016791;GO:0016791	-	TV	opiNOG27500;opiNOG36519;NOG65370	possible dual specificity protein phosphatase 3
AFUB_057570	102.405	60.5175	144.292	2.38431	1.25357	5.96192e-06	3.42628e-05	DS499597	2469417	2470403	-	906	-	-	-	SR	opiNOG63535;eurotNOG07719;NOG166326	GPI anchored protein, putative
AFUB_003430	689.497	407.515	971.479	2.38391	1.25333	1.74717e-22	5.59891e-21	DS499594	947639	948370	-	732	-	GO:0016787;GO:0016787;GO:0016787	-	SR	COG1418;opiNOG30619;opiNOG30865	HD superfamily hydrolase, putative
AFUB_078030	440.173	260.176	620.171	2.38366	1.25318	6.73922e-17	1.48656e-15	DS499599	1698688	1700535	+	1605	-	GO:0008643;GO:0008643;GO:0008643;GO:0016020;GO:0016021;GO:0016021;GO:0016021;GO:0016021;GO:0022857;GO:0022857;GO:0022857;GO:0055085;GO:0055085	-	SR	KOG0254;eurotNOG08107;hypNOG11879	MFS sugar transporter, putative
AFUB_075240	19.8658	11.7525	27.9791	2.38069	1.25138	0.0259702	0.0607454	DS499599	867920	871344	-	3276	-	-	-	S	opiNOG60162	hypothetical protein
AFUB_009840	45.1486	26.7395	63.5577	2.37692	1.24909	0.000664008	0.00250961	DS499594	2786023	2786760	-	738	-	GO:0016020;GO:0016021;GO:0016021;GO:0016021	-	S	fuNOG18634;opiNOG41679;eurotNOG07571	hypothetical protein
AFUB_017730	26.7801	15.864	37.6963	2.37621	1.24866	0.0114115	0.0303177	DS499595	135958	136458	-	501	-	-	-	S	eurotNOG08811	hypothetical protein
AFUB_076680	78.0084	46.3083	109.709	2.36909	1.24434	1.94551e-05	0.00010318	DS499599	1316835	1317432	+	564	-	-	K03537	J	opiNOG38037	hypothetical protein
AFUB_049870	168.323	99.9804	236.666	2.36712	1.24314	3.53172e-07	2.5417e-06	DS499597	275629	277474	+	1518	-	GO:0004497;GO:0004497;GO:0004497;GO:0005506;GO:0005506;GO:0005506;GO:0016020;GO:0016021;GO:0016021;GO:0016021;GO:0016491;GO:0016705;GO:0016705;GO:0016705;GO:0020037;GO:0020037;GO:0020037;GO:0046872;GO:0055114;GO:0055114;GO:0055114	-	Q	COG2124;opiNOG01968	cytochrome P450, putative
AFUB_079290	40.2436	23.9147	56.5726	2.3656	1.2422	0.00169718	0.00570637	DS499599	2051671	2052237	-	567	-	GO:0016020;GO:0016021;GO:0016021;GO:0016021	-	Q	opiNOG19185	short-chain dehydrogenase/reductase family protein, putative
AFUB_010290	50.1298	29.8061	70.4534	2.36372	1.24106	0.000232567	0.000979868	DS499594	2907109	2907924	-	765	-	GO:0016829;GO:0016829;GO:0016829	K06035	SR	eurotNOG06253;opiNOG32024	urea hydro-lyase/cyanamide hydratase, putative
AFUB_031610	1312.76	781.955	1843.56	2.35763	1.23734	1.03663e-12	1.51988e-11	DS499595	4187925	4189285	-	1062	-	GO:0008270;GO:0008270;GO:0008270;GO:0016491;GO:0016491;GO:0016491;GO:0046872;GO:0055114;GO:0055114	-	QC	opiNOG01088;COG1063	alcohol dehydrogenase, zinc-containing
AFUB_023850	52.6624	31.429	73.8958	2.35119	1.23339	0.00212844	0.00696129	DS499595	1984953	1986196	+	1212	-	GO:0003824;GO:0003824;GO:0003824;GO:0030151;GO:0030151;GO:0030151;GO:0030170;GO:0030170;GO:0030170	-	R	opiNOG18902;KOG2362	MOSC domain protein
AFUB_046490	280.067	167.276	392.859	2.34857	1.23178	3.51663e-13	5.53546e-12	DS499596	3642410	3643889	+	1326	-	GO:0016491;GO:0016627;GO:0016627;GO:0016627;GO:0050660;GO:0050660;GO:0050660;GO:0050660;GO:0055114;GO:0055114;GO:0055114	K15389	I	opiNOG00337;opiNOG09808;KOG0141	acyl-CoA dehydrogenase, putative
AFUB_087290	63.1745	37.7396	88.6095	2.34792	1.23138	8.56336e-05	0.000397201	DS499601	187622	189017	+	1293	-	GO:0016020;GO:0016021;GO:0016021;GO:0016021;GO:0055085;GO:0055085;GO:0055085	-	G	opiNOG23747;KOG2504	oxalate/formate antiporter, putative
AFUB_002040	1821.3	1088.19	2554.41	2.34738	1.23105	4.76332e-31	2.45349e-29	DS499594	569876	571249	+	1374	-	GO:0000166;GO:0003774;GO:0003777;GO:0003777;GO:0003777;GO:0005524;GO:0005524;GO:0005524;GO:0005524;GO:0005874;GO:0005874;GO:0005874;GO:0007018;GO:0007018;GO:0007018;GO:0008017;GO:0008017;GO:0008017	-	Z	opiNOG49639;COG5059	kinesin family protein
AFUB_102060	197.738	118.159	277.316	2.34697	1.2308	1.21795e-10	1.40967e-09	DS499604	456247	458555	+	948	-	GO:0016020;GO:0016021;GO:0016021;GO:0016021	-	E	eurotNOG11078	amino acid transporter, putative
AFUB_073610	41.2647	24.6825	57.8469	2.34364	1.22875	0.000950016	0.00345902	DS499599	396182	397270	+	1026	-	-	-	-	-	hypothetical protein
AFUB_081660	44.3235	26.5305	62.1165	2.34133	1.22733	0.00086622	0.00318813	DS499600	536293	536749	+	348	-	GO:0005737;GO:0005737;GO:0006457;GO:0006457;GO:0006457	-	S	eurotNOG12489	chaperonin (GroES/Cpn10), putative
AFUB_047940	28.8313	17.2945	40.3681	2.33416	1.22291	0.00899881	0.024674	DS499596	4015967	4017206	-	873	-	-	-	R	eurotNOG11986;opiNOG63233;euroNOG12168	GPI anchored cell wall protein, putative
AFUB_101760	16.2664	9.77146	22.7613	2.32936	1.21994	0.0486238	0.101931	DS499604	363576	364941	-	1203	-	GO:0016020;GO:0016021;GO:0016021;GO:0016021	-	S	sordNOG15074;opiNOG46027	integral membrane protein
AFUB_085260	55.5328	33.3765	77.6891	2.32766	1.21888	0.000252114	0.00105053	DS499600	1619375	1622446	+	2001	-	GO:0016020;GO:0016020;GO:0016020;GO:0016021;GO:0016021;GO:0016021;GO:0030001;GO:0030001;GO:0046873;GO:0046873;GO:0046873;GO:0055085;GO:0055085	-	S	opiNOG51120;opiNOG27581	hypothetical protein
AFUB_055120	20.4859	12.329	28.6429	2.32321	1.21612	0.0248668	0.0586244	DS499597	1792642	1794582	-	1941	-	GO:0000166;GO:0004075;GO:0004075;GO:0005524;GO:0005524;GO:0005524;GO:0005524;GO:0016874;GO:0046872;GO:0046872;GO:0046872	-	CI	COG0439;COG1038;opiNOG10112	pyruvate carboxylase, putative
AFUB_035100	55.4629	33.3927	77.533	2.32186	1.21528	0.000245248	0.00102758	DS499596	307337	307951	+	615	-	-	-	S	eurotNOG07142	conserved hypothetical protein
AFUB_017560	187.716	113.058	262.373	2.3207	1.21456	8.24871e-07	5.5889e-06	DS499595	100112	101528	-	1395	-	-	-	S	eurotNOG09368;eurotNOG11160	conserved hypothetical protein
AFUB_077490	96.854	58.4858	135.222	2.31205	1.20917	2.58154e-06	1.59932e-05	DS499599	1539153	1540865	+	1602	-	GO:0004497;GO:0004497;GO:0004497;GO:0055114;GO:0071949;GO:0071949;GO:0071949	K03380	HCR	COG0654;opiNOG08182	phenol 2-monooxygenase, putative
AFUB_091340	48.4584	29.2812	67.6357	2.30987	1.20781	0.000994483	0.00358641	DS499601	1415320	1416118	+	669	-	-	-	S	opiNOG60324;opiNOG61186;opiNOG60158	conserved hypothetical protein
AFUB_040860	521.591	315.243	727.94	2.30914	1.20736	0.00205685	0.0067654	DS499596	1936469	1937898	+	1287	-	-	-	S	opiNOG42376	hypothetical protein
AFUB_000020	27.5967	16.6842	38.5092	2.30812	1.20672	0.0120662	0.031808	DS499594	10883	12116	-	1131	-	-	-	R	opiNOG26167;sorNOG06246	conserved hypothetical protein
AFUB_030180	56.6382	34.3385	78.9379	2.29882	1.20089	0.000729132	0.00272953	DS499595	3785058	3786498	+	1389	-	GO:0016829;GO:0016829	-	S	opiNOG60506;opiNOG75126	dihydrodipicolinate synthetase family protein
AFUB_014950	45.4139	27.5418	63.2859	2.29781	1.20026	0.00104206	0.00374153	DS499594	4222882	4224363	+	1482	-	GO:0005515;GO:0006281;GO:0006281;GO:0006307;GO:0006307;GO:0006307;GO:0008270;GO:0008270;GO:0008270;GO:0016491;GO:0016491;GO:0035552;GO:0035552;GO:0035552;GO:0051213;GO:0051213;GO:0051213;GO:0055114;GO:0055114	-	R	opiNOG16228	CUE domain protein, putative
AFUB_039630	35.2337	21.3733	49.0941	2.29699	1.19974	0.00429963	0.0130636	DS499596	1644642	1645873	-	1167	-	GO:0004497;GO:0004497;GO:0004497;GO:0055114;GO:0071949;GO:0071949;GO:0071949	-	SHC	COG0654;sordNOG08247;opiNOG21804	monooxygenase, putative
AFUB_071090	38.2294	23.1958	53.2631	2.29624	1.19927	0.00344836	0.0107357	DS499598	2273788	2274621	-	834	-	GO:0003676;GO:0003676;GO:0003676	-	S	eurotNOG12631	hypothetical protein
AFUB_030760	34.302	20.813	47.7909	2.2962	1.19925	0.00390342	0.0119632	DS499595	3964899	3967013	+	1839	-	GO:0016020;GO:0016021;GO:0016021;GO:0016021	-	S	opiNOG11742;euroNOG05658	conserved hypothetical protein
AFUB_021190	74.1511	45.0115	103.291	2.29476	1.19834	3.94154e-05	0.000197338	DS499595	1118983	1120113	+	1071	-	-	-	S	eurotNOG07018	conserved hypothetical protein
AFUB_030580	231.5	140.527	322.473	2.29474	1.19833	3.37459e-10	3.69701e-09	DS499595	3909416	3910606	-	1104	-	GO:0003824;GO:0003824;GO:0006520;GO:0006520;GO:0006520;GO:0016829;GO:0016829;GO:0016829	K01620	E	COG2008;opiNOG06868	alanine racemase
AFUB_087040	41.0153	24.925	57.1055	2.2911	1.19604	0.00134915	0.00467686	DS499601	121548	122789	-	1197	-	-	-	S	opiNOG33580;NOG136798	conserved hypothetical protein
AFUB_009810	2661.96	1617.7	3706.23	2.29104	1.196	1.17886e-06	7.76281e-06	DS499594	2773451	2778675	+	4377	-	GO:0000166;GO:0005524;GO:0005524;GO:0005524;GO:0005524;GO:0016020;GO:0016021;GO:0016021;GO:0016021;GO:0016021;GO:0016887;GO:0016887;GO:0042626;GO:0042626;GO:0042626;GO:0055085;GO:0055085	-	QV	opiNOG11164;COG1132	ABC multidrug transporter, putative
AFUB_007540	48.0416	29.1973	66.886	2.29083	1.19587	0.000944921	0.00344535	DS499594	2114419	2115232	+	660	-	GO:0005515	-	R	eurotNOG10473	ankyrin repeat protein
AFUB_033010	280.239	170.335	390.143	2.29044	1.19563	1.35006e-12	1.96188e-11	DS499595	4595299	4595884	+	456	-	-	-	-	-	conserved hypothetical protein
AFUB_020850	511.491	311.049	711.933	2.28881	1.1946	1.046e-16	2.25669e-15	DS499595	997002	997939	+	771	-	-	-	S	eurotNOG03131;opiNOG26306	conserved hypothetical protein
AFUB_066670	379.26	230.714	527.805	2.2877	1.1939	1.24562e-06	8.18051e-06	DS499598	1049516	1050391	-	876	-	-	-	R	eurotNOG07289;opiNOG58284;opiNOG76865	conserved hypothetical protein
AFUB_084690	211.974	129.059	294.888	2.28491	1.19214	4.8578e-07	3.41608e-06	DS499600	1458531	1458969	+	384	-	GO:0016020;GO:0016021;GO:0016021;GO:0016021	-	S	eurotNOG11710	conserved hypothetical protein
AFUB_066630	292.286	178.009	406.564	2.28395	1.19153	1.12971e-12	1.64409e-11	DS499598	1042869	1043844	-	927	-	-	-	S	eurotNOG08084	conserved hypothetical protein
AFUB_060180	1008.69	615.144	1402.23	2.27951	1.18872	0.0105156	0.0282537	DS499597	3145026	3147012	-	1779	-	GO:0003824;GO:0003824;GO:0003824;GO:0008152;GO:0008152;GO:0016020;GO:0016021;GO:0016021;GO:0016021	-	I	COG0318;KOG1176;opiNOG57396	adenylate-forming enzyme AfeA
AFUB_041310	74.9304	45.6978	104.163	2.27939	1.18865	6.36405e-05	0.000303782	DS499596	2082150	2083381	+	1143	-	GO:0016020;GO:0016021;GO:0016021;GO:0016021	-	S	eurotNOG12707;opiNOG48207;eurotNOG07677	conserved hypothetical protein
AFUB_082630	905.097	553.152	1257.04	2.27251	1.18429	1.69416e-23	5.93137e-22	DS499600	814194	814976	-	714	-	-	-	SR	eurotNOG07481;opiNOG46169;NOG175108	GPI anchored glycoprotein, putative
AFUB_005950	93.8453	57.3656	130.325	2.27183	1.18386	6.61007e-05	0.000314306	DS499594	1683596	1683799	+	204	-	-	-	S	opiNOG59541;eurotNOG12347	hypothetical protein
AFUB_058290	147.836	90.3993	205.274	2.27074	1.18316	3.50614e-08	2.93062e-07	DS499597	2630448	2631494	+	1047	-	GO:0005506;GO:0005506;GO:0005506;GO:0008610;GO:0008610;GO:0008610;GO:0016020;GO:0016021;GO:0016021;GO:0016021;GO:0016491;GO:0016491;GO:0016491;GO:0055114;GO:0055114	-	S	eurotNOG03053	conserved hypothetical protein
AFUB_027950	186.78	114.33	259.23	2.26738	1.18103	1.2044e-09	1.22914e-08	DS499595	3136355	3138375	-	1794	-	-	-	S	opiNOG60542;opiNOG56319;opiNOG53065	HET domain protein, putative
AFUB_011030	34.7988	21.3398	48.2577	2.26139	1.17721	0.012172	0.0320438	DS499594	3124845	3125924	+	1080	-	GO:0004764;GO:0004764;GO:0004764;GO:0055114;GO:0055114	K09484	E	COG0169;opiNOG19128	quinate 5-dehydrogenase QutB, putative
AFUB_039410	173.787	106.709	240.865	2.25722	1.17455	7.88809e-09	7.21218e-08	DS499596	1569138	1569952	+	609	-	GO:0003747;GO:0003747;GO:0003747;GO:0006415;GO:0006415;GO:0016787;GO:0016787;GO:0016787	K15033	J	opiNOG33583;opiNOG47312;COG1186	peptidyl-tRNA hydrolase domain protein
AFUB_021900	163.274	100.312	226.236	2.25532	1.17333	3.82431e-05	0.000192055	DS499595	1325723	1327095	+	1083	-	GO:0016624;GO:0016624;GO:0016624;GO:0055114	K00161	C	COG1071;opiNOG00879	pyruvate dehydrogenase E1 component alpha subunit, putative
AFUB_100870	77.1703	47.4372	106.903	2.25358	1.17222	7.88383e-05	0.000367823	DS499604	95424	95997	+	405	-	-	-	-	-	hypothetical protein
AFUB_079910	19.2914	11.8614	26.7214	2.2528	1.17172	0.0445331	0.0947279	DS499599	2205723	2206578	+	702	-	-	K00059	Q	opiNOG10840;opiNOG22653;fuNOG22684;KOG0725;sordNOG12571	short-chain dehydrogenase/reductase, putative
AFUB_085780	4465.02	2747.89	6182.16	2.24978	1.16979	7.10956e-34	4.16333e-32	DS499600	1758540	1759715	+	459	-	GO:0016020;GO:0016021;GO:0016021;GO:0016021	-	S	NOG76662;opiNOG40581;sordNOG14494;opiNOG44938	conserved hypothetical protein
AFUB_036100	919.379	565.853	1272.91	2.24953	1.16963	9.40382e-23	3.0634e-21	DS499596	583762	585761	-	1947	-	-	-	S	opiNOG41855	conserved hypothetical protein
AFUB_033000	448.078	276.026	620.131	2.24664	1.16777	2.98616e-09	2.89437e-08	DS499595	4586470	4587660	-	1191	-	GO:0005198;GO:0005198;GO:0005198;GO:0006260;GO:0006260;GO:0019028;GO:0019028	-	S	sordNOG14898	hypothetical protein
AFUB_004850	312.388	192.543	432.233	2.24487	1.16663	4.80984e-13	7.37059e-12	DS499594	1356496	1357557	+	888	-	GO:0005515	-	S	eurotNOG04066;opiNOG48441	conserved hypothetical protein
AFUB_089540	103.252	63.6599	142.844	2.24386	1.16598	3.18865e-06	1.93761e-05	DS499601	892919	894869	-	1893	-	GO:0016020;GO:0016021;GO:0016021;GO:0016021	-	S	eurotNOG03794	conserved hypothetical protein
AFUB_003250	499.451	308.052	690.85	2.24264	1.1652	4.63089e-17	1.02841e-15	DS499594	895075	896277	-	1203	-	-	-	R	eurotNOG03555;opiNOG32759	conserved hypothetical protein
AFUB_020110	209.127	129.017	289.238	2.24187	1.1647	5.64292e-08	4.56914e-07	DS499595	784895	786283	-	1299	-	GO:0003677;GO:0003700;GO:0003700;GO:0003700;GO:0005634;GO:0005634;GO:0005634;GO:0006351;GO:0006351;GO:0006355;GO:0006355;GO:0043565;GO:0043565;GO:0043565	-	K	NOG97411;opiNOG39437	forkhead domain protein
AFUB_020760	68.3835	42.1941	94.5729	2.24138	1.16439	8.63971e-05	0.000399881	DS499595	970417	971340	-	924	-	-	-	SR	opiNOG41496;opiNOG31816	conserved hypothetical protein
AFUB_078020	952.206	588.253	1316.16	2.2374	1.16183	6.96545e-19	1.74811e-17	DS499599	1695675	1698017	-	2343	-	GO:0003824;GO:0003824;GO:0003824	K05989	S	opiNOG30990;opiNOG51474;NOG00480	rhamnosidase, putative
AFUB_060910	51.1287	31.6798	70.5776	2.22784	1.15565	0.000950482	0.00345943	DS499597	3379570	3380232	+	663	-	-	-	-	-	thioesterase family protein
AFUB_095210	74.4456	46.1309	102.76	2.22758	1.15548	0.00758966	0.0212545	DS499602	649137	650208	+	1023	-	GO:0004497;GO:0004497;GO:0004497;GO:0005506;GO:0005506;GO:0005506;GO:0016491;GO:0016705;GO:0016705;GO:0016705;GO:0020037;GO:0020037;GO:0020037;GO:0046872;GO:0055114;GO:0055114;GO:0055114	-	Q	opiNOG08814;COG2124	cytochrome P450 alkane hydroxylase, putative
AFUB_063690	91.6978	56.8386	126.557	2.2266	1.15484	2.55555e-05	0.000132463	DS499598	253077	253751	-	675	-	-	-	S	opiNOG30338;NOG49371;eurotNOG01806	conserved hypothetical protein
AFUB_060530	1277.47	792.038	1762.91	2.22579	1.15432	2.95001e-25	1.1426e-23	DS499597	3275055	3276233	-	1179	-	-	-	S	NOG135223;opiNOG48239	conserved hypothetical protein
AFUB_084480	197.368	122.646	272.089	2.21849	1.14958	1.17524e-09	1.20437e-08	DS499600	1392139	1393936	-	1614	-	GO:0005886;GO:0005886;GO:0005886;GO:0016020;GO:0016740;GO:0016740;GO:0016740;GO:0031225;GO:0031225;GO:0031225	-	R	opiNOG06058;eurotNOG03200	1,3-beta-glucanosyltransferase, putative
AFUB_055510	140.485	87.3989	193.572	2.21481	1.14718	0.00758477	0.0212469	DS499597	1918791	1920563	+	1635	-	-	-	S	NOG72987;opiNOG18914	hypothetical protein
AFUB_099460	328.029	204.26	451.797	2.21187	1.14527	3.55267e-13	5.57435e-12	DS499603	359437	361028	-	1362	-	GO:0016020;GO:0016021;GO:0016021;GO:0016021;GO:0055085;GO:0055085;GO:0055085	-	G	NOG72051;COG0738	MFS transporter, putative
AFUB_038950	26.1621	16.3	36.0242	2.21007	1.14409	0.0229915	0.0548472	DS499596	1431748	1432446	-	699	-	-	-	-	-	conserved hypothetical protein
AFUB_023940	165.321	103.048	227.595	2.20864	1.14316	3.58544e-08	2.99182e-07	DS499595	2013616	2015237	+	1578	-	GO:0004497;GO:0004497;GO:0004497;GO:0005506;GO:0005506;GO:0005506;GO:0016020;GO:0016021;GO:0016021;GO:0016021;GO:0016491;GO:0016705;GO:0016705;GO:0016705;GO:0020037;GO:0020037;GO:0020037;GO:0046872;GO:0055114;GO:0055114;GO:0055114	-	Q	COG2124;opiNOG50189	cytochrome P450 monooxygenase, putative
AFUB_091190	117.762	73.4478	162.076	2.20668	1.14188	9.71786e-05	0.000445916	DS499601	1364553	1366147	-	1413	-	GO:0004553;GO:0004553;GO:0004553;GO:0005975;GO:0005975;GO:0005975;GO:0008152;GO:0016787;GO:0016798	-	S	opiNOG09713	glucanase, putative
AFUB_015200	349.818	218.195	481.442	2.20648	1.14174	1.14368e-13	1.89739e-12	DS499594	4301488	4303393	+	1791	-	GO:0005507;GO:0005507;GO:0005507;GO:0016491;GO:0016491;GO:0016491;GO:0016491;GO:0046872;GO:0055114;GO:0055114;GO:0055114	-	Q	opiNOG10372;COG2132	laccase TilA, putative
AFUB_070950	322.99	201.496	444.484	2.20592	1.14138	8.64358e-13	1.28066e-11	DS499598	2221938	2222541	-	486	-	-	-	S	opiNOG72975;eurotNOG08118	conserved hypothetical protein
AFUB_039420	315.735	197.084	434.387	2.20408	1.14017	1.87457e-12	2.66889e-11	DS499596	1570067	1571065	-	999	-	GO:0005515;GO:0006396;GO:0006396;GO:0006396	K14557	AR	opiNOG07981;COG5191	conserved hypothetical protein
AFUB_021910	217.185	135.605	298.765	2.20321	1.13961	9.22513e-10	9.56342e-09	DS499595	1327360	1327883	+	351	-	-	-	S	COG0011;opiNOG37963	cell wall biogenesis protein, putative
AFUB_100830	30.0275	18.7488	41.3062	2.20313	1.13956	0.0124672	0.0327073	DS499604	86200	86749	-	360	-	-	-	-	-	hypothetical protein
AFUB_050730	315.567	197.083	434.051	2.20237	1.13906	1.62266e-12	2.33388e-11	DS499597	496669	497315	-	528	-	GO:0016021;GO:0016021;GO:0042721;GO:0042721;GO:0045039;GO:0045039	K17790	OU	COG5596;opiNOG02453	Mitochondrial import inner membrane translocase subunit (TIM22), putative
AFUB_048580	58.4899	36.5441	80.4358	2.20106	1.1382	0.00042379	0.00168318	DS499596	4229149	4229740	+	540	-	GO:0016021;GO:0016021;GO:0016021	-	S	opiNOG44650	hypothetical protein
AFUB_008970	125.581	78.5379	172.624	2.19797	1.13617	5.99418e-07	4.15872e-06	DS499594	2531054	2532226	-	1173	-	-	-	S	opiNOG02023;opiNOG31541	conserved hypothetical protein
AFUB_040300	179.197	112.092	246.303	2.19733	1.13575	1.52913e-08	1.33959e-07	DS499596	1798814	1799563	-	750	-	GO:0000166;GO:0000166;GO:0031422;GO:0031422	K15364	S	NOG81609;opiNOG30198	conserved hypothetical protein
AFUB_091580	144.756	90.5579	198.954	2.19698	1.13552	1.36991e-07	1.04718e-06	DS499601	1473877	1474480	-	513	-	-	-	SU	NOG39948;opiNOG19692	hypothetical protein
AFUB_032720	258.693	161.854	355.532	2.19661	1.13528	1.30896e-07	1.00371e-06	DS499595	4506558	4507235	+	558	-	GO:0003723;GO:0003723;GO:0003723;GO:0003723;GO:0005634;GO:0005634;GO:0005634;GO:0005634;GO:0042254;GO:0042255;GO:0042255;GO:0042255	K07565	J	opiNOG09212;COG1374	60S ribosome biogenesis protein Nip7, putative
AFUB_047740	58.9851	36.9527	81.0175	2.19247	1.13256	0.00153566	0.00523124	DS499596	3961643	3963140	+	1395	-	GO:0003824;GO:0003824;GO:0008152;GO:0008496;GO:0008496;GO:0008496;GO:0008496;GO:0016020;GO:0016021;GO:0016021;GO:0016021;GO:0016052;GO:0016052;GO:0016052;GO:0016787;GO:0016798	K08257	R	opiNOG10324	glycosyl hydrolase, putative
AFUB_067270	125.382	78.5565	172.207	2.19214	1.13234	0.000119462	0.000539607	DS499598	1202533	1205699	-	2967	-	GO:0003824;GO:0003824;GO:0004553;GO:0004553;GO:0004553;GO:0005975;GO:0005975;GO:0005975;GO:0008152;GO:0016787;GO:0016798;GO:0030246;GO:0030246;GO:0030246	K01187	G	COG1501;opiNOG03012	alpha-glucosidase AgdA, putative
AFUB_068450	78.5672	49.2913	107.843	2.18787	1.12953	5.91885e-05	0.000284741	DS499598	1556191	1557654	+	1464	-	-	-	S	opiNOG66229;eurotNOG07596	hypothetical protein
AFUB_099790	40.0634	25.1512	54.9757	2.18581	1.12817	0.00361784	0.0111961	DS499603	437126	438163	+	1038	-	-	-	QI	opiNOG51123;COG1028	oxidoreductase, short-chain dehydrogenase/reductase family
AFUB_070850	172.048	108.019	236.076	2.18549	1.12796	8.45143e-08	6.71066e-07	DS499598	2200527	2204177	+	3477	-	GO:0003950;GO:0003950;GO:0003950	K10582	O	KOG0897;opiNOG09843	ubiquitin conjugating enzyme, putative
AFUB_083160	430.161	270.103	590.219	2.18516	1.12774	5.66289e-15	1.05315e-13	DS499600	949016	950385	+	1224	-	GO:0016491;GO:0016491;GO:0016491;GO:0055114;GO:0055114	-	R	opiNOG30850	conserved hypothetical protein
AFUB_101130	1032.33	649.864	1414.8	2.17707	1.12239	4.09334e-10	4.41512e-09	DS499604	183709	184947	-	1119	-	GO:0016020;GO:0016021;GO:0016021;GO:0016021	-	S	opiNOG62666	hypothetical protein
AFUB_016100	712.832	448.745	976.919	2.177	1.12234	1.38474e-14	2.46237e-13	DS499594	4565757	4566857	-	1101	-	-	-	S	opiNOG29605;eurotNOG05899	conserved hypothetical protein
AFUB_057560	81.3913	51.2385	111.544	2.17696	1.12232	0.000296299	0.0012166	DS499597	2467947	2469367	+	1323	-	-	-	S	opiNOG22225;NOG20765	conserved hypothetical protein
AFUB_090780	24.6599	15.5388	33.7811	2.17399	1.12034	0.0246503	0.0581976	DS499601	1227138	1229744	+	2607	-	-	-	S	opiNOG20085;sordNOG09284	conserved hypothetical protein
AFUB_080220	353.713	222.946	484.479	2.17308	1.11974	6.9635e-13	1.04431e-11	DS499600	102484	103164	+	681	-	-	-	SR	opiNOG31079;COG0693	DJ-1/PfpI family protein
AFUB_012730	344.991	217.721	472.261	2.16911	1.1171	1.06648e-12	1.55899e-11	DS499594	3583439	3584692	-	1059	-	GO:0019239;GO:0019239;GO:0019239	K01488	F	opiNOG16258;COG1816	adenosine deaminase, putative
AFUB_066660	73.8104	46.6242	100.997	2.16618	1.11516	0.000106181	0.000484739	DS499598	1048186	1048981	-	723	-	GO:0008080;GO:0008080;GO:0008080;GO:0016740	-	R	eurotNOG09707;eurotNOG06389	acetyltransferase, GNAT family family
AFUB_033460	119.801	75.7384	163.864	2.16355	1.1134	2.31097e-06	1.44352e-05	DS499595	4688508	4690427	+	1791	-	GO:0016020;GO:0016021;GO:0016021;GO:0016021	-	E	opiNOG08754	amino acid transporter, putative
AFUB_033730	35.1409	22.2177	48.064	2.16332	1.11325	0.00807649	0.0224767	DS499595	4750413	4751927	-	1356	-	GO:0009820;GO:0009820;GO:0016740;GO:0016765;GO:0016765;GO:0035837;GO:0035837;GO:0035837;GO:0050364;GO:0050364;GO:0050364	K14130	SR	onyNOG06193;opiNOG51086;opiNOG54213	tryptophan dimethylallyltransferase FgaPT2
AFUB_053300	262.574	166.138	359.01	2.16092	1.11164	8.42198e-11	9.9347e-10	DS499597	1247550	1248994	+	1248	-	GO:0004672;GO:0004672;GO:0004672;GO:0005524;GO:0005524;GO:0005524;GO:0006468;GO:0006468;GO:0016301;GO:0016310	-	T	opiNOG56041;KOG1290;onyNOG06919	protein kinase, putative
AFUB_008760	31.6546	20.0367	43.2726	2.15967	1.11081	0.0497158	0.103712	DS499594	2495313	2495783	+	471	-	-	-	-	-	hypothetical protein
AFUB_084940	38.7155	24.5162	52.9148	2.15836	1.10994	0.00528181	0.0155997	DS499600	1516454	1516897	-	444	-	-	-	R	opiNOG45217	hypothetical protein
AFUB_090010	117.887	74.6764	161.097	2.15727	1.1092	2.28233e-06	1.42744e-05	DS499601	1011237	1013255	+	2019	-	-	-	S	opiNOG37519;opiNOG44930	hypothetical protein
AFUB_101140	2327.93	1476	3179.86	2.15438	1.10727	1.31416e-11	1.72153e-10	DS499604	186946	188264	+	1110	-	GO:0004497;GO:0004497;GO:0004497;GO:0055114;GO:0071949;GO:0071949;GO:0071949	-	SR	opiNOG52093;opiNOG02696;opiNOG15394;eurotNOG11085	monooxygenase, putative
AFUB_100330	69.8205	44.3354	95.3056	2.14965	1.1041	0.00212659	0.00695756	DS499603	587730	588005	+	174	-	-	-	-	-	hypothetical protein
AFUB_054180	53.1596	33.7695	72.5497	2.14838	1.10325	0.00123509	0.00433649	DS499597	1528074	1529628	-	1509	-	-	-	S	opiNOG59286	hypothetical protein
AFUB_038130	526.503	334.584	718.422	2.14721	1.10246	8.16352e-16	1.65935e-14	DS499596	1198171	1201164	+	2754	-	GO:0003676;GO:0003676;GO:0003743;GO:0003743;GO:0003743;GO:0005515;GO:0006413;GO:0031047;GO:0031047;GO:0031047	K11593	J	opiNOG00060;KOG1041;NOG00694	eukaryotic translation initiation factor eIF-2C4, putative
AFUB_090690	34.1725	21.7161	46.6289	2.1472	1.10246	0.0104686	0.0281548	DS499601	1208529	1209329	+	801	-	GO:0005515	-	S	NOG136627;opiNOG48935;opiNOG61068	hypothetical protein
AFUB_079800	96.7921	61.5124	132.072	2.14708	1.10237	0.000207608	0.000884942	DS499599	2169677	2170865	+	795	-	GO:0003723;GO:0003723;GO:0003723;GO:0004540;GO:0004540;GO:0016787;GO:0046589;GO:0046589;GO:0046589;GO:0090501	-	R	opiNOG66757	guanyl-specific ribonuclease, putative
AFUB_044450	387.455	246.343	528.566	2.14565	1.10142	3.62514e-09	3.47265e-08	DS499596	3031706	3033889	-	1995	-	GO:0008643;GO:0008643;GO:0008643;GO:0016020;GO:0016020;GO:0016020;GO:0016021;GO:0016021;GO:0016021;GO:0016021;GO:0022857;GO:0022857;GO:0022891;GO:0055085;GO:0055085	-	RG	COG0477;opiNOG05704;eurotNOG09539	MFS sugar transporter, putative
AFUB_091430	21.7286	13.8252	29.632	2.14334	1.09986	0.0372935	0.0818227	DS499601	1436965	1438531	-	1497	-	-	-	S	eurotNOG09621	hypothetical protein
AFUB_090050	1101.89	701.733	1502.05	2.14048	1.09794	7.69994e-22	2.33083e-20	DS499601	1021246	1023939	-	2694	-	-	-	S	opiNOG16685	conserved hypothetical protein
AFUB_088760	244.271	155.651	332.892	2.13871	1.09674	1.40949e-07	1.07576e-06	DS499601	589483	590430	+	948	-	GO:0003676;GO:0003676;GO:0003676	K14545	SAJ	opiNOG80226;opiNOG00561;NOG40835;fuNOG10190	ribosomal small subunit assembly protein, putative
AFUB_057310	154.885	98.7145	211.055	2.13803	1.09628	1.6574e-07	1.25138e-06	DS499597	2425446	2425793	+	201	-	-	-	-	-	hypothetical protein
AFUB_072620	215.93	137.8	294.06	2.13397	1.09354	1.39596e-09	1.41582e-08	DS499599	117933	118702	+	597	-	-	-	R	eurotNOG07463;opiNOG43840	CFEM domain protein, putative
AFUB_004260	23.1435	14.7699	31.5171	2.13388	1.09348	0.0319001	0.0719103	DS499594	1192843	1193478	+	366	-	-	K09244	K	opiNOG15042	conserved hypothetical protein
AFUB_002990	499.44	318.947	679.932	2.1318	1.09208	6.56064e-15	1.20642e-13	DS499594	834460	835572	+	978	-	GO:0032040;GO:0032040;GO:0032040	K14773	SR	opiNOG03074;opiNOG54389;COG1412	rRNA processing protein, putative
AFUB_022150	89.4775	57.2643	121.691	2.12507	1.08751	6.79192e-05	0.000321864	DS499595	1392864	1393844	-	804	-	-	-	S	opiNOG58311;NOG165563;opiNOG36541	conserved hypothetical protein
AFUB_057470	82.1413	52.5847	111.698	2.12415	1.08689	9.23696e-05	0.000425436	DS499597	2457054	2458392	-	1248	-	GO:0000981;GO:0000981;GO:0000981;GO:0005634;GO:0005634;GO:0005634;GO:0006355;GO:0006355;GO:0006357;GO:0008270;GO:0008270;GO:0008270	-	S	opiNOG71523;opiNOG31264	C6 finger domain protein, putative
AFUB_038990	30.0942	19.2665	40.9219	2.12399	1.08678	0.0132498	0.0344121	DS499596	1441283	1441644	+	315	-	-	-	-	-	hypothetical protein
AFUB_080490	131.107	84.1297	178.084	2.11678	1.08187	1.25184e-06	8.2159e-06	DS499600	236839	238395	+	1497	-	GO:0016020;GO:0016020;GO:0016020;GO:0016021;GO:0016021;GO:0016021;GO:0016757;GO:0016757;GO:0016757	-	S	opiNOG02119	conserved hypothetical protein
AFUB_050060	52.8416	33.9112	71.7719	2.11647	1.08166	0.00132604	0.00461138	DS499597	324758	326533	-	1719	-	GO:0016020;GO:0016021;GO:0016021;GO:0016021;GO:0055085;GO:0055085;GO:0055085	-	R	KOG0255;opiNOG00241	MFS transporter, putative
AFUB_048170	141.04	90.524	191.556	2.11607	1.08139	9.49242e-05	0.000436793	DS499596	4068262	4069226	+	909	-	-	-	R	opiNOG25732;COG0491	metallo-beta-lactamase domain protein, putative
AFUB_033030	376.462	241.686	511.238	2.1153	1.08086	1.35885e-12	1.97174e-11	DS499595	4597153	4598579	+	1326	-	GO:0005215;GO:0005215;GO:0016020;GO:0016021;GO:0016021;GO:0016021;GO:0016021;GO:0022857;GO:0022857;GO:0055085;GO:0055085;GO:0055085	-	G	KOG2504;opiNOG55739;NOG42865	MFS monocarboxylate transporter (Mct), putative
AFUB_082240	1250.8	803.378	1698.22	2.11385	1.07987	5.58933e-22	1.71302e-20	DS499600	698743	700325	+	1434	-	-	-	S	opiNOG18535	conserved hypothetical protein
AFUB_081160	44.8454	28.8132	60.8777	2.11284	1.07918	0.00467818	0.0140531	DS499600	423031	424352	+	1215	-	GO:0016020;GO:0016021;GO:0016021;GO:0016021;GO:0055085;GO:0055085;GO:0055085	-	G	pleNOG04267;KOG2504	MFS transporter, putative
AFUB_021510	260.205	167.21	353.199	2.11231	1.07882	8.38844e-09	7.65543e-08	DS499595	1221596	1222771	-	1116	-	GO:0004553;GO:0004553;GO:0004553;GO:0005975;GO:0005975;GO:0005975;GO:0008152;GO:0016787;GO:0016798	-	RG	NOG02679;eurotNOG05102	xylosidase/arabinosidase, putative
AFUB_057520	141.295	90.8678	191.723	2.10991	1.07718	8.48972e-07	5.72857e-06	DS499597	2462311	2463433	-	1035	-	GO:0006508;GO:0006508;GO:0008237;GO:0008237;GO:0008237;GO:0016787;GO:0016787	-	E	COG0624;opiNOG04780	peptidase, putative
AFUB_066350	111.14	71.4918	150.789	2.10917	1.07668	9.13509e-06	5.11794e-05	DS499598	967721	968632	-	912	-	-	-	S	eurotNOG07227	conserved hypothetical protein
AFUB_020540	1013.31	652.018	1374.6	2.10822	1.07602	2.50053e-13	3.98062e-12	DS499595	907784	908257	+	474	-	-	-	S	opiNOG58805	hypothetical protein
AFUB_075420	224.643	144.805	304.482	2.10271	1.07225	1.83211e-09	1.82247e-08	DS499599	945526	948809	+	3090	-	GO:0005515	-	AR	opiNOG08625;KOG0271	wd-repeat protein
AFUB_019760	179.29	115.627	242.954	2.10119	1.07121	8.18201e-08	6.50724e-07	DS499595	674550	676857	-	1890	-	GO:0003677;GO:0003677;GO:0003677;GO:0003677;GO:0003916;GO:0003916;GO:0003916;GO:0003917;GO:0003917;GO:0003917;GO:0003917;GO:0006265;GO:0006265;GO:0006265;GO:0016853	K03165	L	opiNOG02406;COG0550	DNA topoisomerase III, putative
AFUB_013490	284.92	183.817	386.024	2.10005	1.07042	4.35204e-06	2.56687e-05	DS499594	3813053	3813361	+	309	-	-	-	-	-	hypothetical protein
AFUB_058930	3052.01	1970.86	4133.15	2.09714	1.06842	1.49431e-18	3.65696e-17	DS499597	2822624	2825281	+	2532	-	GO:0006886;GO:0006886;GO:0006886;GO:0015031;GO:0016020;GO:0016192;GO:0016192;GO:0016192;GO:0030117;GO:0030117;GO:0030123;GO:0030123;GO:0030123	-	U	opiNOG01801;COG5096	AP-3 adaptor complex subunit beta, putative
AFUB_071280	40.2611	26.0203	54.502	2.09459	1.06667	0.00516287	0.0153081	DS499598	2324940	2328987	-	3894	-	GO:0000166;GO:0005524;GO:0005524;GO:0005524;GO:0005524;GO:0016020;GO:0016021;GO:0016021;GO:0016021;GO:0016021;GO:0016887;GO:0016887;GO:0042626;GO:0042626;GO:0042626;GO:0055085;GO:0055085	K05658	QV	opiNOG01678;COG1132	ABC multidrug transporter, putative
AFUB_043050	1439.52	930.436	1948.6	2.09429	1.06646	4.25594e-23	1.41932e-21	DS499596	2574615	2575955	+	1341	-	GO:0000070;GO:0000070;GO:0006281;GO:0007062;GO:0007062;GO:0016020;GO:0016021;GO:0016021;GO:0016021;GO:0016407;GO:0016407;GO:0045132;GO:0045132;GO:0051301	K11268	L	opiNOG08587;opiNOG19931;KOG3014	conserved hypothetical protein
AFUB_039440	920.676	596.687	1244.67	2.08596	1.06071	4.23304e-13	6.58935e-12	DS499596	1578223	1580371	+	1647	-	-	-	S	eurotNOG12882	hypothetical protein
AFUB_073070	151.773	98.3823	205.165	2.08538	1.06031	6.26204e-07	4.33234e-06	DS499599	258864	260411	+	1440	-	GO:0000981;GO:0000981;GO:0000981;GO:0005634;GO:0005634;GO:0005634;GO:0006355;GO:0006355;GO:0006357;GO:0008270;GO:0008270;GO:0008270	-	KR	NOG124058;opiNOG53586	C6 transcription factor, putative
AFUB_094680	2234.17	1450.2	3018.13	2.08118	1.0574	8.15456e-25	3.06201e-23	DS499602	513492	515302	+	1716	-	GO:0016491;GO:0016491;GO:0016614;GO:0016614;GO:0050660;GO:0050660;GO:0050660;GO:0055114;GO:0055114;GO:0071949;GO:0071949	-	SC	NOG08913;COG0277	FAD/FMN-containing isoamyl alcohol oxidase MreA
AFUB_012090	2837.92	1843.03	3832.81	2.07962	1.05632	1.03388e-16	2.24419e-15	DS499594	3403291	3405132	+	1656	-	GO:0016020;GO:0016021;GO:0016021;GO:0016021;GO:0055085;GO:0055085;GO:0055085	-	R	KOG0254;opiNOG12188	MFS toxin efflux pump (AflT), putative
AFUB_013930	62.7272	40.7396	84.7148	2.07942	1.05618	0.000568305	0.00219083	DS499594	3917676	3918451	-	726	-	GO:0008270;GO:0008270;GO:0008270;GO:0016491;GO:0016491;GO:0016491;GO:0016491;GO:0055114;GO:0055114;GO:0055114	K00008	QC	opiNOG10457;COG1063	zinc-dependent alcohol dehydrogenase, putative
AFUB_014960	43.7045	28.4285	58.9805	2.0747	1.0529	0.00568252	0.0165692	DS499594	4224617	4225758	+	900	-	-	-	R	eurotNOG11793;opiNOG58851	conserved hypothetical protein
AFUB_101480	29.9669	19.5015	40.4323	2.0733	1.05193	0.0240955	0.0570547	DS499604	287668	288486	+	819	-	GO:0016020;GO:0016021;GO:0016021;GO:0016021	-	S	eurotNOG07035;opiNOG45641;euroNOG12910	conserved hypothetical protein
AFUB_085280	108.481	70.5978	146.364	2.07321	1.05187	1.69969e-05	9.09769e-05	DS499600	1628424	1629131	-	708	-	-	-	S	eurotNOG09380	hypothetical protein
AFUB_079150	96.2576	62.649	129.866	2.07292	1.05166	4.9505e-05	0.000241942	DS499599	2012443	2013035	+	483	-	GO:0000981;GO:0000981;GO:0000981;GO:0005634;GO:0005634;GO:0005634;GO:0006355;GO:0006355;GO:0006357;GO:0008270;GO:0008270;GO:0008270	-	K	eurotNOG08425	C6 transcription factor, putative
AFUB_090730	124.918	81.3875	168.448	2.06971	1.04943	3.43135e-06	2.06848e-05	DS499601	1216430	1217397	-	915	-	GO:0005515	-	SB	eurotNOG10431;opiNOG14203	conserved hypothetical protein
AFUB_021230	63.7857	41.5762	85.9953	2.06838	1.0485	0.000711584	0.00266891	DS499595	1130782	1131425	+	363	-	-	-	-	-	hypothetical protein
AFUB_037400	42.9847	28.0435	57.9259	2.06557	1.04654	0.00551536	0.0161777	DS499596	970831	973266	+	1986	-	GO:0016020;GO:0016020;GO:0016020;GO:0016021;GO:0016021;GO:0016021;GO:0016021;GO:0022857;GO:0022857;GO:0022891;GO:0055085;GO:0055085	-	RG	opiNOG19504;COG0477	galactose-proton symport, putative
AFUB_041330	205.278	134.032	276.524	2.06312	1.04483	2.7629e-08	2.33919e-07	DS499596	2088600	2088914	+	315	-	-	-	Q	pleNOG08284;euNOG50015;opiNOG20290	hypothetical protein
AFUB_095540	85.9228	56.1125	115.733	2.06252	1.04441	0.000130789	0.000585396	DS499602	739890	740627	+	738	-	GO:0003824;GO:0003824;GO:0003824;GO:0050662;GO:0050662;GO:0050662	-	R	opiNOG24125	UDP-glucose-4-epimerase, putative
AFUB_101170	220.549	144.059	297.039	2.06192	1.04399	0.000147038	0.000649557	DS499604	192110	193520	+	1362	-	GO:0003824;GO:0003824;GO:0008152;GO:0008496;GO:0008496;GO:0008496;GO:0008496;GO:0016020;GO:0016021;GO:0016021;GO:0016021;GO:0016052;GO:0016052;GO:0016052;GO:0016787;GO:0016798	K08257	R	opiNOG10324	cell wall glycosyl hydrolase Dfg5, putative
AFUB_040120	251.697	164.466	338.928	2.06078	1.04319	2.27418e-09	2.23958e-08	DS499596	1752413	1753748	+	1215	-	-	-	S	hypNOG13128;opiNOG72889	cell surface protein, putative
AFUB_027749	61.4869	40.1796	82.7941	2.0606	1.04307	0.000733607	0.00274408	DS499595	3076164	3076896	+	733	-	-	-	-	-	hypothetical protein
AFUB_048120	282.92	184.929	380.91	2.05977	1.04248	5.17438e-10	5.5272e-09	DS499596	4059085	4060468	+	1065	-	GO:0003824;GO:0003824;GO:0003824;GO:0050662;GO:0050662;GO:0050662	-	R	opiNOG15349	conserved hypothetical protein
AFUB_011680	564.213	369.308	759.119	2.05551	1.0395	1.33393e-14	2.3817e-13	DS499594	3292182	3293516	-	1335	-	GO:0003824;GO:0003824;GO:0010181;GO:0010181;GO:0010181;GO:0016491;GO:0016491;GO:0016491;GO:0055114;GO:0055114	-	C	COG1902;opiNOG06792	NADH oxidase
AFUB_041190	642.974	420.916	865.032	2.05512	1.03922	2.0445e-15	3.95163e-14	DS499596	2036253	2037183	+	891	-	GO:0005515;GO:0016740;GO:0016740;GO:0016740	-	SO	opiNOG46945;NOG51395	glutathione S-transferase, putative
AFUB_052480	320.884	210.437	431.332	2.0497	1.03541	4.58037e-11	5.60469e-10	DS499597	992990	994129	+	1140	-	-	-	R	hypNOG06596;opiNOG22876	LysM domain protein, putative
AFUB_020920	2124.4	1393.63	2855.17	2.04873	1.03473	1.84304e-10	2.07696e-09	DS499595	1018477	1019264	-	759	-	-	-	S	NOG118298;opiNOG47690;opiNOG17055	conserved hypothetical protein
AFUB_099630	247.201	162.178	332.224	2.04852	1.03458	5.74429e-09	5.35155e-08	DS499603	396397	398533	-	1926	-	GO:0000981;GO:0000981;GO:0000981;GO:0003677;GO:0003677;GO:0003677;GO:0003677;GO:0005634;GO:0005634;GO:0005634;GO:0005634;GO:0006351;GO:0006351;GO:0006351;GO:0006355;GO:0006355;GO:0006357;GO:0008270;GO:0008270;GO:0008270;GO:0046872	-	K	opiNOG28092	C6 transcription factor, putative
AFUB_089580	43.1309	28.3028	57.959	2.04782	1.03409	0.00588899	0.0170902	DS499601	905803	906565	-	537	-	-	-	S	opiNOG40530	conserved hypothetical protein
AFUB_017790	435.417	285.773	585.062	2.0473	1.03372	7.36713e-11	8.75336e-10	DS499595	149091	151340	+	1893	-	GO:0003824;GO:0003824;GO:0004556;GO:0004556;GO:0004556;GO:0005509;GO:0005509;GO:0005509;GO:0005975;GO:0005975;GO:0016052;GO:0016052;GO:0016052;GO:0030246;GO:0030246;GO:2001070;GO:2001070;GO:2001070	K01176	G	opiNOG03508;KOG0471	alpha-amylase, putative
AFUB_052270	48769.1	32046	65492.2	2.0437	1.03118	1.33523e-30	6.70202e-29	DS499597	940130	942871	-	2601	-	GO:0004553;GO:0004553;GO:0004553;GO:0005975;GO:0005975;GO:0005975;GO:0008152;GO:0016787;GO:0016798	K01183	G	KOG4701;opiNOG80760;opiNOG07753;opiNOG26748	class III chitinase ChiA1
AFUB_018480	306.231	201.303	411.158	2.04248	1.03033	1.81652e-10	2.05177e-09	DS499595	327707	328551	+	798	-	GO:0016491;GO:0016491;GO:0016491;GO:0055114	-	QI	COG1028;opiNOG26160;opiNOG51523	short chain dehydrogenase/oxidoreductase, putative
AFUB_031890	329.09	216.457	441.723	2.0407	1.02906	6.47612e-11	7.71332e-10	DS499595	4266017	4267327	+	1311	-	GO:0016020;GO:0016021;GO:0016021;GO:0016021;GO:0016021	-	SD	COG0239;opiNOG03598	chromosome condensation protein (CrcB), putative
AFUB_000590	150.015	98.6747	201.355	2.04059	1.02899	1.31034e-06	8.56555e-06	DS499594	163292	164521	+	1230	-	GO:0006629;GO:0006629;GO:0006629;GO:0016491;GO:0055114;GO:0080019;GO:0080019;GO:0080019;GO:0102965;GO:0102965;GO:0102965	-	I	fuNOG22935;opiNOG01643	conserved hypothetical protein
AFUB_020520	3517.16	2315.38	4718.94	2.03808	1.02721	4.79014e-22	1.4866e-20	DS499595	901176	903537	-	2286	-	-	-	S	opiNOG03956	conserved hypothetical protein
AFUB_091400	260.887	171.807	349.968	2.03699	1.02644	3.64011e-09	3.4836e-08	DS499601	1429421	1430179	+	759	-	-	-	G	opiNOG41115	conserved hypothetical protein
AFUB_085360	296.504	195.311	397.697	2.03623	1.0259	5.70888e-10	6.05868e-09	DS499600	1659612	1661090	+	1479	-	-	-	S	NOG58954;opiNOG35968	hypothetical protein
AFUB_023490	1015.48	669.193	1361.77	2.03495	1.02499	1.17212e-18	2.90462e-17	DS499595	1888020	1888457	+	438	-	GO:0047617;GO:0047617	K17362	QR	opiNOG36143;COG2050	thioesterase family protein
AFUB_045340	84.3766	55.626	113.127	2.03371	1.02411	0.00011272	0.00051103	DS499596	3331923	3334291	-	2145	-	GO:0003824;GO:0003824;GO:0003824;GO:0008152;GO:0008152	K17100	G	opiNOG11004;COG0021	dihydroxy-acetone synthase, putative
AFUB_037340	400.914	264.567	537.26	2.03071	1.02199	1.93045e-12	2.74447e-11	DS499596	953274	954998	+	1725	-	GO:0016491;GO:0016491;GO:0016491;GO:0055114;GO:0055114	-	R	COG0673;opiNOG06138	NAD binding Rossmann fold oxidoreductase, putative
AFUB_071260	1707.81	1127.32	2288.3	2.02985	1.02137	4.82621e-22	1.49309e-20	DS499598	2321509	2322894	-	1317	-	-	K00799	SO	eurotNOG07678;eurotNOG10453	conserved hypothetical protein
AFUB_071650	5522.17	3645.47	7398.87	2.02961	1.0212	1.47789e-10	1.68672e-09	DS499598	2499263	2500137	-	801	-	GO:0016740;GO:0016740;GO:0016740	-	ST	fuNOG17955;opiNOG19684;KOG4244;NOG15089	glutathione S-transferase, putative
AFUB_013990	207.214	136.815	277.612	2.02911	1.02084	5.3143e-05	0.000258311	DS499594	3928907	3931833	-	2844	-	-	K01210	R	opiNOG30662	exo-beta-1,3-glucanase Exg0
AFUB_011090	38.8763	25.6696	52.0831	2.02898	1.02075	0.00920714	0.0251891	DS499594	3137165	3139251	+	1869	-	GO:0004497;GO:0004499;GO:0004499;GO:0004499;GO:0016491;GO:0050660;GO:0050660;GO:0050660;GO:0050661;GO:0050661;GO:0050661;GO:0055114;GO:0055114;GO:0055114	-	QP	COG2072;opiNOG09388	flavin-binding monooxygenase, putative
AFUB_019040	46.1285	30.4753	61.7818	2.02728	1.01954	0.00373788	0.0115168	DS499595	480651	481700	-	1050	-	GO:0016020;GO:0016021;GO:0016021;GO:0016021;GO:0016021;GO:0016740;GO:0016765;GO:0016765;GO:0016765	-	S	opiNOG59713	UbiA prenyltransferase family protein
AFUB_097710	22.331	14.7615	29.9005	2.02557	1.01833	0.0488934	0.102365	DS499602	1436647	1437980	-	969	-	-	-	S	eurotNOG07386	conserved hypothetical protein
AFUB_004200	637.526	421.559	853.493	2.02461	1.01764	3.57192e-10	3.90017e-09	DS499594	1175520	1176872	+	957	-	-	-	R	opiNOG26944	mannosylphosphorylation protein (Mnn4), putative
AFUB_054460	3033.65	2006.14	4061.16	2.02436	1.01747	9.20158e-07	6.17077e-06	DS499597	1600674	1601141	-	468	-	GO:0008152;GO:0008152;GO:0016846;GO:0016846;GO:0016846	-	S	opiNOG62364;NOG173627	DUF636 domain protein
AFUB_070020	436.834	289.105	584.563	2.02198	1.01577	2.73751e-12	3.82552e-11	DS499598	2003411	2005777	-	2310	-	GO:0001104;GO:0001104;GO:0003712;GO:0003712;GO:0005634;GO:0006351;GO:0006351;GO:0006357;GO:0006357;GO:0016592;GO:0016592;GO:0016592	-	S	opiNOG15883	conserved hypothetical protein
AFUB_071060	215.362	142.584	288.14	2.02085	1.01496	5.02266e-08	4.10407e-07	DS499598	2266808	2268100	+	1242	-	-	-	S	opiNOG56537;opiNOG35273	conserved hypothetical protein
AFUB_005710	79.8987	52.903	106.894	2.02057	1.01476	0.00045759	0.00180215	DS499594	1617072	1618955	-	1719	-	GO:0003824;GO:0003824;GO:0008410;GO:0008410	-	CI	COG1804;opiNOG06288	CAIB/BAIF family enzyme
AFUB_051660	125.068	82.8255	167.31	2.02003	1.01438	6.34619e-06	3.62776e-05	DS499597	784197	786776	+	2580	-	-	-	S	NOG133870;opiNOG30786	conserved hypothetical protein
AFUB_002440	164.105	108.713	219.496	2.01903	1.01366	6.6737e-07	4.58811e-06	DS499594	681073	683084	+	1446	-	GO:0005524;GO:0005524;GO:0005524	-	O	opiNOG04190;COG0464	AAA family ATPase, putative
AFUB_101660	44.7763	29.7484	59.8043	2.01034	1.00744	0.00532806	0.0157174	DS499604	338250	339584	+	1335	-	GO:0016491;GO:0016491;GO:0016491;GO:0055114;GO:0055114	K00314	RE	eurotNOG05512;opiNOG23388;COG0665	N,N-dimethylglycine oxidase
AFUB_095220	101.494	67.4469	135.541	2.00959	1.0069	7.11344e-05	0.000335484	DS499602	650317	654016	-	3651	-	GO:0000166;GO:0005524;GO:0005524;GO:0005524;GO:0005524;GO:0016020;GO:0016021;GO:0016021;GO:0016021;GO:0016021;GO:0016887;GO:0016887;GO:0042626;GO:0042626;GO:0042626;GO:0055085;GO:0055085	K05658	QV	opiNOG01678;COG1132	ABC multidrug transporter, putative
AFUB_050830	1496.58	994.575	1998.58	2.00949	1.00683	2.27108e-12	3.20098e-11	DS499597	528363	529190	-	828	-	GO:0004601;GO:0004601;GO:0004601;GO:0004601;GO:0098869	-	S	opiNOG39660	peroxidase, putative
AFUB_021980	148.413	98.7011	198.124	2.00731	1.00527	3.23717e-06	1.96225e-05	DS499595	1348664	1349806	+	1059	-	GO:0005634;GO:0005634;GO:0051382;GO:0051382	-	S	opiNOG29800	conserved hypothetical protein
AFUB_069280	57.5387	38.2753	76.8022	2.00657	1.00473	0.00277163	0.00882436	DS499598	1787661	1789183	+	1338	-	-	-	S	opiNOG05183;opiNOG37260;NOG44014	toxin biosynthesis protein, putative
AFUB_082390	184.648	122.932	246.364	2.00407	1.00294	0.00171459	0.00575311	DS499600	743371	744392	+	921	-	GO:0000175;GO:0004518;GO:0004518;GO:0004518;GO:0004518;GO:0005634;GO:0005634;GO:0005634;GO:0006397;GO:0006397;GO:0008380;GO:0008380;GO:0016787;GO:0034477;GO:0034477;GO:0034477;GO:0034477;GO:0090305;GO:0090503;GO:1990838	-	S	opiNOG31850;opiNOG79355;fuNOG15177	conserved hypothetical protein
AFUB_067970	282.798	565.293	0.302869	0.000535773	-10.8661	7.11228e-165	4.37316e-162	DS499598	1409840	1413175	-	3177	-	GO:0004402;GO:0004402;GO:0004402;GO:0004402;GO:0005634;GO:0005634;GO:0005634;GO:0006355;GO:0006355;GO:0006355;GO:0016573;GO:0016573;GO:0016740	K11378	B	opiNOG00251;COG5027	histone acetyltransferase, putative
AFUB_086060	24.7275	49.1493	0.305726	0.00622035	-7.32879	0.000130005	0.00058266	DS499600	1836116	1837780	+	1611	-	GO:0004497;GO:0004497;GO:0004497;GO:0005506;GO:0005506;GO:0005506;GO:0016020;GO:0016021;GO:0016021;GO:0016021;GO:0016491;GO:0016705;GO:0016705;GO:0016705;GO:0020037;GO:0020037;GO:0020037;GO:0046872;GO:0055114;GO:0055114;GO:0055114	-	Q	opiNOG06557;KOG0156;opiNOG55464	cytochrome P450 oxidoreductase OrdA-like, putative
AFUB_081390	76.7624	152.529	0.995672	0.00652775	-7.2592	4.9243e-49	5.44329e-47	DS499600	478139	479978	+	1545	-	GO:0015171;GO:0016020;GO:0016020;GO:0016020;GO:0016021;GO:0016021;GO:0016021;GO:0022857;GO:0022857;GO:0055085;GO:0055085	-	E	COG0531;opiNOG12002	amino acid permease, putative
AFUB_044050	45.023	89.4112	0.634759	0.00709933	-7.1381	5.00243e-17	1.10842e-15	DS499596	2915896	2917899	-	1731	-	GO:0005515	-	S	opiNOG17263	conserved hypothetical protein
AFUB_049180	634.365	1258.46	10.2726	0.00816281	-6.93672	3.32169e-107	1.1671e-104	DS499597	127883	129820	+	1602	-	GO:0015171;GO:0016020;GO:0016020;GO:0016020;GO:0016021;GO:0016021;GO:0016021;GO:0022857;GO:0022857;GO:0055085;GO:0055085	-	E	opiNOG55050;COG0531;opiNOG00834	GABA permease, putative
AFUB_065530	56.3288	111.382	1.27523	0.0114491	-6.44862	8.25916e-05	0.000383634	DS499598	726792	727625	-	834	-	-	-	S	eurotNOG12661	conserved hypothetical protein
AFUB_086050	13.7157	27.0995	0.331891	0.0122471	-6.35141	6.93441e-05	0.000328142	DS499600	1834274	1834968	-	522	-	GO:0016020;GO:0016021;GO:0016021;GO:0016021;GO:0016021;GO:0016765;GO:0016765;GO:0016765	-	S	opiNOG60725;opiNOG39118	integral membrane protein
AFUB_049170	673.807	1329.28	18.338	0.0137954	-6.17966	9.60375e-246	9.44817e-243	DS499597	124573	125664	-	666	-	-	-	S	eurotNOG11247;opiNOG35042;eurotNOG07015	hypothetical protein
AFUB_086170	11.0135	21.7242	0.302869	0.0139416	-6.16446	0.000692935	0.00260991	DS499600	1858843	1859330	+	435	-	-	-	SR	sordNOG10084;opiNOG20703	conserved hypothetical protein
AFUB_022170	19.4352	38.2328	0.637616	0.0166772	-5.90598	1.5122e-12	2.18459e-11	DS499595	1407507	1410014	+	2292	-	-	-	R	opiNOG67336	ankyrin repeat protein
AFUB_078150	9.31409	18.3225	0.305726	0.0166858	-5.90523	0.00314863	0.00989655	DS499599	1743183	1743857	+	675	-	GO:0003677;GO:0003700;GO:0003700;GO:0003700;GO:0006355;GO:0006355	K04450	K	opiNOG66182;opiNOG40769;eurotNOG09329	bZIP transcription factor (Atf7), putative
AFUB_072950	772.751	1517.02	28.4798	0.0187735	-5.73516	2.95415e-31	1.5459e-29	DS499599	228102	231979	+	3570	-	GO:0005515	-	R	COG0666	NACHT and Ankyrin domain protein
AFUB_041670	157.269	308.338	6.19918	0.0201051	-5.63629	1.44683e-41	1.27089e-39	DS499596	2185195	2187856	+	1860	-	GO:0016491;GO:0016491;GO:0016614;GO:0016614;GO:0050660;GO:0050660;GO:0050660;GO:0055114;GO:0055114;GO:0071949;GO:0071949	-	R	opiNOG07264	isoamyl alcohol oxidase
AFUB_097000	2788.8	5465.74	111.86	0.0204656	-5.61066	4.15787e-08	3.44319e-07	DS499602	1212985	1213989	-	1005	-	GO:0008270;GO:0008270;GO:0008270;GO:0016491;GO:0016491;GO:0016491;GO:0046872;GO:0055114;GO:0055114	-	QC	COG1064;opiNOG22572	NADP-dependent alcohol dehydrogenase
AFUB_018660	207.877	404.937	10.8166	0.0267119	-5.22637	5.82792e-12	7.8974e-11	DS499595	371589	372244	+	528	-	GO:0016020;GO:0016020;GO:0016020;GO:0016021;GO:0016021;GO:0016021	-	S	opiNOG45203	non-classical export protein Nce2, putative
AFUB_061910	14838	28873.8	802.224	0.0277838	-5.16961	1.549e-06	9.99281e-06	DS499597	3613531	3613793	-	210	-	-	-	S	opiNOG45933;sordNOG14962	glucose repressible protein Grg1, putative
AFUB_018380	22.4271	43.6314	1.2229	0.0280281	-5.15698	2.90563e-09	2.81909e-08	DS499595	307730	308335	+	558	-	GO:0016020;GO:0016021;GO:0016021;GO:0016021	-	S	opiNOG63169;eurotNOG07711	conserved hypothetical protein
AFUB_060870	44.7806	87.1064	2.45483	0.0281819	-5.14908	2.89532e-24	1.04338e-22	DS499597	3362297	3364145	-	1479	-	GO:0016020;GO:0016021;GO:0016021;GO:0016021;GO:0055085;GO:0055085;GO:0055085	-	R	KOG0255;euroNOG07176;opiNOG20823	MFS transporter, putative
AFUB_061850	67.0073	130.308	3.70675	0.0284461	-5.13562	1.72696e-06	1.10395e-05	DS499597	3605195	3605799	-	339	-	-	-	-	-	hypothetical protein
AFUB_057130	191.183	371.378	10.9887	0.0295889	-5.0788	0.00480951	0.014373	DS499597	2372447	2373028	+	480	-	GO:0005199;GO:0005199;GO:0005199;GO:0005576;GO:0005618;GO:0009277;GO:0009277;GO:0009277	-	R	opiNOG67255;opiNOG67177;eurotNOG06611	conidial hydrophobin Hyp1/RodA
AFUB_049150	46.575	90.3632	2.78672	0.0308391	-5.0191	2.00509e-07	1.49667e-06	DS499597	120111	121283	-	1089	-	-	-	I	opiNOG53690;eurotNOG00487;KOG1471	CRAL/TRIO domain protein
AFUB_037040	1799.66	3491.16	108.169	0.0309836	-5.01235	0	0	DS499596	875845	876867	-	1023	-	-	-	S	NOG106351;opiNOG39981;opiNOG40137	conserved hypothetical protein
AFUB_087570	14.8814	28.8541	0.908606	0.0314897	-4.98898	0.00162687	0.00550005	DS499601	267305	268482	-	870	-	GO:0005886;GO:0016021;GO:0016021;GO:0030428	-	SP	opiNOG31022;eurotNOG02134	transcriptional activator of ethanol catabolism AlcS
AFUB_086180	10.4622	20.2607	0.663781	0.032762	-4.93183	0.0177948	0.0443315	DS499600	1859417	1860221	+	747	-	GO:0008168;GO:0008168;GO:0008168;GO:0008171;GO:0008171;GO:0008171;GO:0016740;GO:0032259	-	SR	sordNOG10084;opiNOG20703	O-methyltransferase, putative
AFUB_086330	9.59159	18.5717	0.611452	0.0329238	-4.92473	0.0427678	0.0915071	DS499600	1898170	1899633	-	1395	-	GO:0009820;GO:0009820;GO:0009820;GO:0016740;GO:0016765;GO:0016765;GO:0016765	K14132	SR	opiNOG51086;eurotNOG10268;eurotNOG07911;opiNOG54213	prenyltransferase FtmPT1
AFUB_092350	854.04	1652.37	55.7124	0.0337167	-4.89039	0.00145117	0.00497964	DS499601	1648554	1650009	-	1314	-	-	-	S	opiNOG17533	conserved hypothetical protein
AFUB_072440	549.2	1060.47	37.9251	0.0357624	-4.80541	1.73977e-172	1.22256e-169	DS499599	66117	69865	-	3630	-	GO:0005515	-	R	opiNOG14464	WW domain protein
AFUB_016740	25.6052	49.3238	1.88668	0.038251	-4.70836	6.30497e-05	0.000301108	DS499594	4764432	4764726	+	246	-	GO:0006950;GO:0006950	-	S	opiNOG38504;opiNOG41507	heat shock protein Awh11/Hsp9, putative
AFUB_030300	12.7533	24.5661	0.940485	0.0382838	-4.70712	0.00153718	0.005234	DS499595	3820944	3822124	+	681	-	-	-	R	eurotNOG07347	conserved hypothetical protein
AFUB_056330	313.79	602.802	24.7787	0.0411058	-4.60451	1.49816e-05	8.12062e-05	DS499597	2154911	2155767	+	720	-	-	-	SR	opiNOG27743;NOG36495;opiNOG23269;eurotNOG01389	conserved hypothetical protein
AFUB_088310	53.8669	103.329	4.40527	0.0426336	-4.55186	2.11445e-08	1.81518e-07	DS499601	464492	465763	+	1272	-	GO:0004609;GO:0004609;GO:0004609;GO:0008654;GO:0008654;GO:0008654	K01613	I	COG0688;opiNOG07917	phosphatidylserine decarboxylase family protein
AFUB_030080	1008.17	1933.17	83.1651	0.04302	-4.53885	1.13539e-83	2.79249e-81	DS499595	3757035	3757989	+	846	-	GO:0016491;GO:0016491;GO:0016491;GO:0055114	-	QI	COG1028;opiNOG24102	oxidoreductase, short-chain dehydrogenase/reductase family
AFUB_044060	19.8621	38.0648	1.65945	0.0435954	-4.51968	3.06118e-08	2.57401e-07	DS499596	2918545	2920372	+	1770	-	GO:0000981;GO:0000981;GO:0000981;GO:0005634;GO:0005634;GO:0005634;GO:0006355;GO:0006355;GO:0006357;GO:0008270;GO:0008270;GO:0008270	-	K	opiNOG52805	C6 transcription factor, putative
AFUB_046910	10.9521	20.9638	0.940485	0.0448624	-4.47835	3.15242e-06	1.91678e-05	DS499596	3736754	3737924	+	1017	-	GO:0008270;GO:0008270;GO:0008270;GO:0016491;GO:0016491;GO:0016491;GO:0046872;GO:0055114;GO:0055114	K00008	QC	opiNOG01088;COG1063	alcohol dehydrogenase, putative
AFUB_035650	11.2719	21.5742	0.969507	0.0449383	-4.47591	0.000165649	0.000723007	DS499596	481688	482932	-	1245	-	GO:0005737;GO:0005737;GO:0008677;GO:0008677;GO:0008677;GO:0015940;GO:0015940;GO:0015940;GO:0016491;GO:0016491;GO:0055114;GO:0055114	K00077	H	opiNOG28615;COG1893	2-dehydropantoate 2-reductase, putative
AFUB_021440	746.102	1427.07	65.1314	0.0456398	-4.45356	5.9515e-188	4.50391e-185	DS499595	1198258	1200344	-	1965	-	GO:0005887;GO:0005887;GO:0005887;GO:0015079;GO:0015079;GO:0015079;GO:0016020;GO:0016021;GO:0071805;GO:0071805	-	S	eurotNOG01633;opiNOG19103	conserved hypothetical protein
AFUB_094990	3.42517	6.54461	0.305726	0.0467142	-4.42	0.0197388	0.048246	DS499602	599711	600604	-	894	-	-	-	S	eurotNOG09779	conserved hypothetical protein
AFUB_069520	2165.39	4136.5	194.275	0.046966	-4.41224	4.39155e-05	0.000217872	DS499598	1863497	1866786	+	2739	-	GO:0008289;GO:0008289;GO:0008289	-	S	opiNOG10888	conserved hypothetical protein
AFUB_046920	3.40448	6.50323	0.305726	0.0470114	-4.41085	0.0170665	0.042788	DS499596	3741340	3743238	+	1830	-	GO:0016020;GO:0016021;GO:0016021;GO:0016021	-	R	opiNOG19799	conserved hypothetical protein
AFUB_030070	96.1553	183.669	8.64212	0.0470528	-4.40957	2.86529e-39	2.29176e-37	DS499595	3754652	3756099	+	1125	-	GO:0016020;GO:0016021;GO:0016021;GO:0016021	-	S	opiNOG40640;sordNOG13928;opiNOG52014	hypothetical protein
AFUB_087580	257.997	492.599	23.396	0.0474951	-4.39608	2.23087e-05	0.000117177	DS499601	269112	270757	-	1482	-	GO:0016491;GO:0016491;GO:0016491;GO:0016491;GO:0016620;GO:0016620;GO:0055114;GO:0055114;GO:0055114	K00128	C	COG1012;opiNOG02738	aldehyde dehydrogenase, putative
AFUB_036270	14.4595	27.5914	1.32756	0.0481151	-4.37737	0.00510289	0.0151394	DS499596	625755	632697	-	6822	-	GO:0003824;GO:0003824;GO:0003824;GO:0008152;GO:0008152;GO:0016874	-	QI	opiNOG21144;COG1020	nonribosomal peptide synthase GliP2
AFUB_016800	14.1247	26.9479	1.3014	0.0482931	-4.37204	1.63721e-07	1.23804e-06	DS499594	4779842	4782149	-	1851	-	GO:0004503;GO:0004503;GO:0004503;GO:0016491;GO:0016491;GO:0046872;GO:0046872;GO:0046872;GO:0055114;GO:0055114	K00505	S	eurotNOG06091;opiNOG26846;KOG4048	tyrosinase
AFUB_053960	285.984	545.142	26.8265	0.0492102	-4.3449	5.49674e-99	1.54506e-96	DS499597	1455116	1458258	+	2922	-	GO:0000166;GO:0004672;GO:0004672;GO:0004672;GO:0005515;GO:0005524;GO:0005524;GO:0005524;GO:0005524;GO:0006468;GO:0006468;GO:0016301;GO:0016310;GO:0016740	K11228	T	opiNOG07622;eurotNOG01976	MAP kinase kinase kinase Ste11/SteC
AFUB_028280	566.387	1078.93	53.8442	0.0499052	-4.32467	6.37668e-36	4.23877e-34	DS499595	3225952	3226410	-	459	-	-	-	R	opiNOG33293	allergen Asp F13
AFUB_096950	259.17	493.499	24.8405	0.0503353	-4.31228	8.42218e-91	2.23939e-88	DS499602	1200654	1201781	-	1128	-	GO:0016740;GO:0016740;GO:0016740	-	G	opiNOG58392;opiNOG44792	glycosyl transferase family 8 family, putative
AFUB_084960	124.744	236.951	12.5377	0.0529129	-4.24024	1.14596e-35	7.41709e-34	DS499600	1525331	1525938	-	546	-	GO:0008152;GO:0008152;GO:0016846;GO:0016846;GO:0016846	-	S	opiNOG26905	conserved hypothetical protein
AFUB_092410	21.1046	40.0459	2.16339	0.0540227	-4.21029	3.77104e-10	4.09486e-09	DS499601	1667522	1668751	-	1230	-	GO:0016020;GO:0016021;GO:0016021;GO:0016021;GO:0055085;GO:0055085;GO:0055085	-	R	opiNOG03794;opiNOG20306	MFS tranporter, putative
AFUB_072030	3.22933	6.12676	0.331891	0.0541707	-4.20634	0.0259285	0.0606911	DS499598	2592476	2594683	-	2208	-	GO:0000250;GO:0000250;GO:0005811;GO:0005811;GO:0006629;GO:0006694;GO:0006694;GO:0006694;GO:0009405;GO:0009405;GO:0009405;GO:0016104;GO:0016104;GO:0016853;GO:0016866;GO:0016866;GO:0016866;GO:0042300;GO:0042300	K15811	I	opiNOG52469;COG1657;opiNOG01598	squalene-hopene-cyclase, putative
AFUB_091760	6.1243	11.611	0.637616	0.054915	-4.18666	0.0110237	0.0294144	DS499601	1519163	1520488	-	1218	-	-	-	S	opiNOG59836	hypothetical protein
AFUB_037050	95.1276	180.297	9.95826	0.0552325	-4.17834	1.56309e-38	1.1918e-36	DS499596	878010	880003	-	1944	-	-	-	S	opiNOG09353;COG3673	conserved hypothetical protein
AFUB_101070	3.13729	5.94269	0.331891	0.0558485	-4.16234	0.033767	0.0755342	DS499604	161515	162637	+	1071	-	-	-	S	eurotNOG08250;opiNOG26712	conserved hypothetical protein
AFUB_080730	5.94424	11.2509	0.637616	0.0566727	-4.1412	0.00139858	0.00482779	DS499600	290352	292156	+	1752	-	GO:0003824;GO:0003824;GO:0003824;GO:0005975;GO:0005975;GO:0005975	K01182	G	opiNOG06018;COG0366	maltase MalT
AFUB_045650	4539.03	8584.68	493.386	0.0574728	-4.12098	5.98706e-237	5.35461e-234	DS499596	3436635	3437473	+	723	-	-	-	S	eurotNOG06595	conserved hypothetical protein
AFUB_086320	13.9302	26.3374	1.52291	0.0578232	-4.11221	0.0206077	0.0499848	DS499600	1896409	1897989	+	1581	-	GO:0005506;GO:0005506;GO:0005506;GO:0016020;GO:0016021;GO:0016021;GO:0016021;GO:0016705;GO:0016705;GO:0016705;GO:0020037;GO:0020037;GO:0020037;GO:0055114;GO:0055114	K17827	Q	opiNOG49329;COG2124;opiNOG39691	cytochrome P450, putative
AFUB_096940	324.827	613.799	35.855	0.0584148	-4.09752	2.10463e-101	6.27434e-99	DS499602	1199892	1200496	+	555	-	GO:0016020;GO:0016021;GO:0016021;GO:0016021	-	S	eurotNOG08318	hypothetical protein
AFUB_030060	19.5882	36.9868	2.18955	0.0591982	-4.0783	2.75494e-09	2.67817e-08	DS499595	3752061	3753693	+	1128	-	GO:0005506;GO:0005506;GO:0005506;GO:0016705;GO:0016705;GO:0016705;GO:0020037;GO:0020037;GO:0020037;GO:0055114;GO:0055114	-	Q	opiNOG21189;opiNOG54026	cytochrome P450, putative
AFUB_017590	8.1944	15.4716	0.917178	0.0592813	-4.07628	0.000200228	0.000856455	DS499595	107897	108991	-	999	-	GO:0016020;GO:0016021;GO:0016021;GO:0016021	-	S	opiNOG34184;opiNOG45120	DUF1275 domain protein
AFUB_085840	531.061	1001.46	60.6578	0.0605692	-4.04527	8.20778e-137	4.03741e-134	DS499600	1775640	1777513	-	1809	-	-	K11369	SFP	opiNOG08568;COG0248	transcription regulator (RTG2), putative
AFUB_024950	806.83	1521.01	92.6466	0.0609111	-4.03715	1.87295e-10	2.10344e-09	DS499595	2306950	2310686	+	3624	-	GO:0016020;GO:0016020;GO:0016020;GO:0016021;GO:0016021;GO:0016021	-	S	opiNOG03951;COG5594;opiNOG18887	DUF221 domain protein, putative
AFUB_096930	107.508	202.516	12.5002	0.0617243	-4.01802	2.96662e-41	2.5828e-39	DS499602	1197917	1198678	-	711	-	GO:0016020;GO:0016021;GO:0016021;GO:0016021	-	S	eurotNOG10082	hypothetical protein
AFUB_051030	594.538	1119.65	69.4213	0.0620025	-4.01153	0.000160528	0.000703152	DS499597	579898	580226	+	294	-	-	-	S	eurotNOG07658	conserved hypothetical protein
AFUB_086390	10.4368	19.6507	1.2229	0.0622321	-4.0062	0.00034632	0.00139692	DS499600	1920034	1921486	-	1350	-	GO:0016020;GO:0016021;GO:0016021;GO:0016021;GO:0055085;GO:0055085;GO:0055085	-	U	KOG3764;opiNOG70257;fuNOG22355;opiNOG32313	MFS transporter, putative
AFUB_058010	21.0455	39.52	2.57092	0.0650535	-3.94223	2.30433e-05	0.000120649	DS499597	2561433	2564800	-	3081	-	GO:0016491;GO:0016491;GO:0016491;GO:0030151;GO:0030151;GO:0030151;GO:0042128;GO:0042128;GO:0042128;GO:0055114;GO:0055114	K10534	HCR	opiNOG51505;COG2041	nitrate reductase, putative
AFUB_060140	56.9134	106.757	7.07019	0.0662272	-3.91643	1.3036e-22	4.20485e-21	DS499597	3134477	3135627	+	1065	-	GO:0016491;GO:0016491;GO:0016491;GO:0016491;GO:0046872;GO:0046872;GO:0046872;GO:0055114;GO:0055114;GO:0055114	-	QR	opiNOG31332;COG3491	oxidoreductase, 2OG-Fe(II) oxygenase family
AFUB_046130	31.6547	59.3549	3.95444	0.0666235	-3.90782	1.99816e-13	3.21423e-12	DS499596	3568618	3569068	+	294	-	-	-	S	opiNOG41596;COG2343	DUF427 domain protein
AFUB_096700	7.27534	13.6335	0.917178	0.0672739	-3.89381	0.00051513	0.00200627	DS499602	1142362	1143851	+	1251	-	GO:0004553;GO:0005576;GO:0005975;GO:0031222;GO:0045493;GO:0046558;GO:0046558	K06113	G	COG3507	extracellular arabinanase, putative
AFUB_016700	5.25082	9.83785	0.663781	0.0674722	-3.88956	0.0044309	0.0133838	DS499594	4749425	4750513	-	1038	-	GO:0004553;GO:0004553;GO:0005975;GO:0005975;GO:0008152;GO:0016787;GO:0016798;GO:0031222;GO:0031222;GO:0031222;GO:0046558;GO:0046558;GO:0046558;GO:0046558	K06113	RG	COG3507;opiNOG49575	endo-arabinanase, putative
AFUB_026790	2733.69	5121.59	345.783	0.0675147	-3.88865	6.34064e-256	7.7974e-253	DS499595	2807967	2808830	-	864	-	GO:0003824;GO:0003824;GO:0004807;GO:0004807;GO:0004807;GO:0004807;GO:0006094;GO:0006094;GO:0006094;GO:0006096;GO:0006096;GO:0006096;GO:0006098;GO:0006098;GO:0016853	K01803	G	opiNOG52574;opiNOG27744;COG0149	triosephosphate isomerase
AFUB_102860	15.6825	29.3736	1.99134	0.0677936	-3.88271	0.00227792	0.00740341	DS499625	91	689	+	537	-	-	-	S	opiNOG36740;eurotNOG12737	hypothetical protein
AFUB_041900	622.683	1165.92	79.4454	0.0681397	-3.87536	1.58943e-141	8.68711e-139	DS499596	2252761	2254362	+	1500	-	GO:0016491;GO:0016491;GO:0016491;GO:0016620;GO:0016620;GO:0055114;GO:0055114	K00139	C	opiNOG02616;COG1012	succinate-semialdehyde dehydrogenase, putative
AFUB_082480	89.1324	166.787	11.4775	0.0688155	-3.86112	3.57451e-13	5.59969e-12	DS499600	761340	763142	+	1803	-	GO:0004553;GO:0004553;GO:0004563;GO:0004563;GO:0004563;GO:0004563;GO:0005975;GO:0005975;GO:0005975;GO:0008152;GO:0016787;GO:0016798;GO:0102148;GO:0102148;GO:0102148	K12373	G	opiNOG04048;COG3525	beta-N-acetylhexosaminidase NagA, putative
AFUB_000870	54.9673	102.816	7.11844	0.0692346	-3.85236	0.000963198	0.00349795	DS499594	227784	228165	-	303	-	-	-	S	opiNOG39422	conserved hypothetical protein
AFUB_085960	39.7775	74.3834	5.17162	0.0695266	-3.84629	2.77489e-14	4.8662e-13	DS499600	1804392	1805542	+	891	-	-	-	R	opiNOG00081;opiNOG31193	cell surface protein Mas1, putative
AFUB_034450	7.03174	13.123	0.940485	0.071667	-3.80255	0.000916595	0.00335222	DS499596	143203	144261	-	1002	-	GO:0003824;GO:0003824;GO:0003824;GO:0050662;GO:0050662;GO:0050662	-	M	COG0451	reductase, putative
AFUB_027330	143.132	266.654	19.61	0.0735409	-3.76531	7.36429e-13	1.10075e-11	DS499595	2959896	2961770	+	1824	-	GO:0016020;GO:0016021;GO:0016021;GO:0016021;GO:0055085;GO:0055085;GO:0055085	-	R	opiNOG03553;KOG0255	MFS multidrug transporter, putative
AFUB_057270	62.6075	116.584	8.6307	0.0740296	-3.75575	3.56809e-07	2.56412e-06	DS499597	2413265	2414946	-	1632	-	GO:0016491;GO:0016491;GO:0016491;GO:0055114;GO:0055114	K13366	Q	opiNOG02620;KOG0029	flavin containing polyamine oxidase, putative
AFUB_088500	651.138	1210.27	92.0105	0.0760251	-3.71738	0.0152378	0.0388367	DS499601	520153	520997	+	786	-	-	-	S	opiNOG17974	sexual development protein EsdC, putative
AFUB_101360	31.1564	57.8842	4.42858	0.0765076	-3.70825	6.17024e-05	0.000295678	DS499604	262826	263641	+	711	-	-	-	S	opiNOG43052;opiNOG60018	cell surface protein, putative
AFUB_018370	34.0397	63.0918	4.9877	0.0790547	-3.66101	1.69788e-13	2.74282e-12	DS499595	298437	306998	-	7830	-	GO:0003824;GO:0003824;GO:0003824;GO:0008152;GO:0008168;GO:0016491;GO:0016491;GO:0016491;GO:0016491;GO:0016740;GO:0016740;GO:0016740;GO:0016740;GO:0031177;GO:0031177;GO:0031177;GO:0032259;GO:0055114;GO:0055114;GO:0055114	-	I	opiNOG01973;KOG1202	polyketide synthase, putative
AFUB_046200	8.24161	15.2632	1.22005	0.0799339	-3.64505	0.000406033	0.00161723	DS499596	3578067	3579043	+	840	-	GO:0005515	-	TR	fuNOG26808;opiNOG20647	BTB/POZ domain protein
AFUB_045500	68.3775	126.599	10.1557	0.0802192	-3.63991	3.54442e-14	6.13908e-13	DS499596	3380476	3382213	-	1557	-	GO:0016020;GO:0016021;GO:0016021;GO:0016021;GO:0055085;GO:0055085;GO:0055085	-	RG	COG0477;opiNOG12768	MFS multidrug transporter, putative
AFUB_046880	6.52006	12.0706	0.969507	0.0803196	-3.6381	0.00470325	0.0141198	DS499596	3729354	3731160	-	1644	-	GO:0005215;GO:0005215;GO:0016020;GO:0016021;GO:0016021;GO:0016021;GO:0022857;GO:0022857;GO:0055085;GO:0055085;GO:0055085	-	RG	KOG0254;COG0477;eurotNOG08096;opiNOG11646	MFS multidrug transporter, putative
AFUB_049920	46.3919	85.8775	6.90627	0.08042	-3.6363	1.47667e-17	3.37848e-16	DS499597	288503	289550	-	972	-	-	-	S	eurotNOG12805	conserved hypothetical protein
AFUB_086040	23.3876	43.29	3.48524	0.080509	-3.63471	0.00191441	0.00634139	DS499600	1832157	1833494	+	1338	-	GO:0016787;GO:0016787;GO:0016787	-	SR	COG0596;opiNOG08658	alpha/beta hydrolase, putative
AFUB_032950	74.3152	137.542	11.0884	0.0806181	-3.63275	6.70899e-21	1.8858e-19	DS499595	4577031	4577901	-	771	-	GO:0005515;GO:0016740;GO:0016740;GO:0016740	K00799	O	KOG0867;opiNOG27506	glutathione S-transferase
AFUB_056640	326.644	604.338	48.9493	0.0809965	-3.626	6.69042e-49	7.233e-47	DS499597	2239657	2241333	+	1137	-	GO:0000165;GO:0000166;GO:0004672;GO:0004672;GO:0004674;GO:0004707;GO:0004707;GO:0004707;GO:0004707;GO:0005524;GO:0005524;GO:0005524;GO:0005524;GO:0005622;GO:0005622;GO:0006468;GO:0006468;GO:0016301;GO:0016310;GO:0016740	K04441	T	KOG0660;opiNOG00567	MAP kinase MpkC
AFUB_017430	6.62881	12.262	0.995672	0.0812001	-3.62237	0.00176894	0.00591329	DS499595	67864	69356	+	903	-	GO:0008080;GO:0008080;GO:0008080;GO:0016740	-	R	opiNOG64653;opiNOG42566	GNAT family acetyltransferase, putative
AFUB_096960	100.538	185.848	15.2288	0.0819425	-3.60924	5.4625e-34	3.25697e-32	DS499602	1202708	1203380	-	459	-	-	-	S	opiNOG08402	conserved hypothetical protein
AFUB_054860	369.904	682.992	56.8165	0.0831876	-3.58749	4.34388e-11	5.32856e-10	DS499597	1718606	1720621	+	2016	-	-	-	S	COG2930;opiNOG12841	DUF500 domain protein
AFUB_002000	1562.11	2883.86	240.36	0.0833467	-3.58473	0.00282487	0.00897645	DS499594	558713	560521	-	1761	-	GO:0016829;GO:0016829;GO:0016829	K01669	TL	COG0415;opiNOG02695	deoxyribodipyrimidine photo-lyase Phr1, putative
AFUB_096780	612.441	1130.43	94.4538	0.0835559	-3.58112	0.000845957	0.00311731	DS499602	1157104	1157745	-	642	-	-	-	-	-	conserved hypothetical protein
AFUB_029260	190.467	351.189	29.7453	0.0846988	-3.56151	7.43491e-05	0.000349306	DS499595	3512706	3514918	-	1938	-	GO:0003824;GO:0003824;GO:0003824	-	S	NOG27336;opiNOG08749	conserved hypothetical protein
AFUB_054290	5.98401	11.0247	0.943342	0.0855664	-3.54681	0.00891642	0.0244686	DS499597	1558883	1560414	+	1257	-	GO:0004672;GO:0004672;GO:0004672;GO:0005524;GO:0005524;GO:0005524;GO:0006468;GO:0006468;GO:0016301;GO:0016310	K08282	T	opiNOG52016;KOG1290	protein kinase, putative
AFUB_084630	5.81646	10.7158	0.917178	0.0855915	-3.54639	0.00479033	0.0143331	DS499600	1437451	1438731	-	1281	-	-	-	SR	opiNOG38143;eurotNOG06865	conserved hypothetical protein
AFUB_079430	312.206	574.787	49.6257	0.0863376	-3.53387	1.74989e-15	3.42255e-14	DS499599	2082738	2083463	+	726	-	GO:0016020;GO:0016021;GO:0016021;GO:0016021	-	S	eurotNOG06790	conserved hypothetical protein
AFUB_086400	19.9792	36.776	3.18237	0.0865339	-3.53059	0.0360217	0.0795649	DS499600	1922134	1923640	-	1404	-	-	-	S	opiNOG08598	hypothetical protein
AFUB_096870	103.47	190.421	16.5188	0.0867489	-3.52701	5.87865e-34	3.46312e-32	DS499602	1182280	1182828	+	495	-	-	-	S	opiNOG44249	conserved hypothetical protein
AFUB_041640	43.9327	80.8013	7.06402	0.0874246	-3.51582	2.82533e-05	0.000145222	DS499596	2179646	2180388	+	582	-	GO:0003824;GO:0003824;GO:0003824	-	SFH	opiNOG37500;sordNOG04715;sorNOG06333;COG0117;opiNOG33526	DRAP deaminase, putative
AFUB_031060	15.0511	27.6677	2.43438	0.0879861	-3.50658	2.07058e-06	1.30328e-05	DS499595	4047681	4048097	+	417	-	-	-	-	-	hypothetical protein
AFUB_031630	638.053	1172.5	103.612	0.0883686	-3.50032	5.91184e-99	1.61557e-96	DS499595	4191760	4193158	-	1287	-	GO:0004190;GO:0004190;GO:0004190;GO:0004190;GO:0006508;GO:0006508;GO:0006508;GO:0008233;GO:0016787	K06004	O	euroNOG08839;opiNOG06731;eurotNOG01243;KOG1339	extracellular aspartic endopeptidase, putative YAP2
AFUB_090110	169.548	311.318	27.778	0.0892271	-3.48637	0.00754642	0.0211635	DS499601	1032657	1035974	+	3318	-	GO:0000166;GO:0000166;GO:0000166;GO:0005524;GO:0005524;GO:0005524;GO:0016020;GO:0016021;GO:0016021;GO:0016021;GO:0016021;GO:0016787;GO:0016787	K01539	P	opiNOG07276;COG0474	Na/K ATPase alpha 1 subunit, putative
AFUB_015960	31.9655	58.6838	5.24726	0.0894159	-3.48333	0.00739435	0.0208261	DS499594	4517438	4518718	+	1281	-	GO:0003676;GO:0003676;GO:0003676	K09465	KR	opiNOG42510;COG5048	C2H2 type conidiation transcription factor BrlA
AFUB_047780	1083.88	1987.31	180.453	0.0908022	-3.46113	1.53783e-85	3.87926e-83	DS499596	3967776	3969341	-	1506	-	GO:0004177;GO:0004177;GO:0004177;GO:0004177;GO:0006508;GO:0006508;GO:0006508;GO:0008233;GO:0016787;GO:0046872;GO:0046872;GO:0046872	K01302	OPR	opiNOG01652;COG2234	aminopeptidase Y, putative
AFUB_100120	19692.6	36100.7	3284.49	0.0909813	-3.45829	8.38676e-12	1.11348e-10	DS499603	528900	529319	+	303	-	GO:0016020;GO:0016020;GO:0016020;GO:0016021;GO:0016021;GO:0016021	-	S	opiNOG41890	conserved hypothetical protein
AFUB_014710	864.23	1583.6	144.862	0.0914763	-3.45046	5.35193e-75	1.14462e-72	DS499594	4147686	4148489	+	714	-	GO:0016020;GO:0016021;GO:0016021;GO:0016021	-	S	eurotNOG08902;opiNOG45703	conserved hypothetical protein
AFUB_031010	27.598	50.5198	4.67626	0.092563	-3.43342	2.31067e-10	2.5803e-09	DS499595	4036012	4037038	+	210	-	-	-	-	-	hypothetical protein
AFUB_044160	35.7867	65.4826	6.09089	0.0930154	-3.42639	5.55948e-10	5.91928e-09	DS499596	2937060	2939404	+	1887	-	GO:0000902;GO:0000902	-	S	opiNOG15863;eurotNOG05849	conserved hypothetical protein
AFUB_096790	161.214	294.732	27.6967	0.0939723	-3.41162	7.53778e-14	1.27198e-12	DS499602	1158702	1159733	+	837	-	GO:0016020;GO:0016021;GO:0016021;GO:0016021;GO:0043386;GO:0043386;GO:0043386	-	S	opiNOG24202;NOG44482	conserved hypothetical protein
AFUB_072570	1257.74	2298.84	216.63	0.0942342	-3.40761	1.75919e-26	7.18129e-25	DS499599	103468	104548	+	858	-	GO:0016020;GO:0016021;GO:0016021;GO:0016021	-	S	NOG53933;opiNOG18273	FK506 suppressor Sfk1, putative
AFUB_047830	15.9888	29.188	2.78958	0.0955729	-3.38726	1.42422e-05	7.74544e-05	DS499596	3979058	3980669	+	1377	-	-	-	-	-	hypothetical protein
AFUB_044960	1863.54	3401.37	325.706	0.0957572	-3.38448	1.81414e-126	8.11251e-124	DS499596	3233099	3234300	-	879	-	-	-	S	eurotNOG10474;opiNOG36039	conserved hypothetical protein
AFUB_031000	70.4237	128.456	12.3919	0.0964681	-3.3738	5.07217e-23	1.6745e-21	DS499595	4033968	4035768	+	1599	-	GO:0000981;GO:0000981;GO:0000981;GO:0005634;GO:0005634;GO:0005634;GO:0006355;GO:0006355;GO:0006357;GO:0008270;GO:0008270;GO:0008270	-	SR	opiNOG63162;opiNOG75603;eurotNOG07663	AflR-like C6 transcription factor, putative
AFUB_071320	12.8875	23.5041	2.2709	0.0966176	-3.37157	3.72356e-05	0.000187186	DS499598	2336915	2337573	+	603	-	-	-	-	-	conserved hypothetical protein
AFUB_101740	61.5957	112.296	10.8959	0.0970287	-3.36544	5.38963e-05	0.000261585	DS499604	356222	357510	+	1074	-	GO:0016020;GO:0016021;GO:0016021;GO:0016021	-	S	eurotNOG11996;eurotNOG08576	conserved hypothetical protein
AFUB_046960	909.82	1658.5	161.145	0.0971632	-3.36345	1.69136e-106	5.54653e-104	DS499596	3749984	3752521	-	2538	-	GO:0016020;GO:0016021;GO:0016021;GO:0016021	-	S	opiNOG08410;COG3610	DUF1212 domain membrane protein
AFUB_078160	2343.49	4271.26	415.711	0.0973275	-3.36101	9.94376e-80	2.32921e-77	DS499599	1745162	1747425	+	2094	-	GO:0000981;GO:0000981;GO:0000981;GO:0003677;GO:0003677;GO:0003677;GO:0003677;GO:0005634;GO:0005634;GO:0005634;GO:0005634;GO:0006351;GO:0006351;GO:0006351;GO:0006355;GO:0006355;GO:0006357;GO:0008270;GO:0008270;GO:0008270;GO:0046872	-	K	eurotNOG00454;eurotNOG08425	C6 transcription factor, putative
AFUB_037280	164.436	299.504	29.3675	0.0980539	-3.35028	5.23577e-13	7.99838e-12	DS499596	938055	939399	+	1182	-	GO:0055114;GO:0055114;GO:0055114	K00002	QC	opiNOG02532;COG1064	oxidoreductase, zinc-binding
AFUB_086010	10.8004	19.6675	1.9333	0.0982994	-3.34667	0.0145288	0.0372906	DS499600	1816000	1817870	-	1590	-	GO:0004497;GO:0004497;GO:0004497;GO:0005506;GO:0005506;GO:0005506;GO:0016491;GO:0016705;GO:0016705;GO:0016705;GO:0020037;GO:0020037;GO:0020037;GO:0046872;GO:0055114;GO:0055114;GO:0055114	-	Q	opiNOG16789;opiNOG50170;sordNOG05273;KOG0156	cytochrome P450 oxidoreductase, putative
AFUB_046890	15.6832	28.545	2.82146	0.0988424	-3.33873	2.84911e-06	1.74966e-05	DS499596	3731275	3733703	+	2223	-	GO:0000981;GO:0000981;GO:0000981;GO:0003677;GO:0003677;GO:0003677;GO:0003677;GO:0005634;GO:0005634;GO:0005634;GO:0005634;GO:0006351;GO:0006351;GO:0006351;GO:0006355;GO:0006355;GO:0006357;GO:0008270;GO:0008270;GO:0008270;GO:0046872	-	K	opiNOG54887	C6 transcription factor, putative
AFUB_002420	115.067	209.301	20.8337	0.0995395	-3.32859	5.27152e-29	2.38751e-27	DS499594	676198	677046	-	789	-	GO:0005576;GO:0005576;GO:0005576	-	S	opiNOG34962;COG2340	extracellular SCP domain protein Pry1, putative
AFUB_056650	23.8317	43.29	4.37339	0.101026	-3.30721	7.67319e-09	7.02876e-08	DS499597	2241850	2242320	+	393	-	-	-	-	-	hypothetical protein
AFUB_102960	40.9934	74.4107	7.57621	0.101816	-3.29596	1.48346e-08	1.30306e-07	DS499638	149	905	-	642	-	-	-	S	euNOG04649;opiNOG24686	EF-hand superfamily Ca2+-modulated protein
AFUB_062490	40.1162	72.7956	7.43681	0.10216	-3.29109	1.57421e-13	2.55985e-12	DS499597	3739910	3741311	-	1170	-	GO:0003677;GO:0003677;GO:0003677;GO:0006260;GO:0006260;GO:0006260	K10756	L	opiNOG01087;COG0470	replication factor C subunit
AFUB_097010	131.931	239.399	24.464	0.10219	-3.29068	8.62141e-07	5.80942e-06	DS499602	1214382	1215341	-	960	-	GO:0000272;GO:0000272;GO:0000272;GO:0005576;GO:0005576;GO:0005576;GO:0008152;GO:0016787;GO:0016798;GO:0016977;GO:0016977;GO:0016977;GO:0016977	K01233	R	opiNOG39865;sorNOG06841;opiNOG25704	chitosanase, putative
AFUB_086810	6603.82	11978.7	1228.9	0.10259	-3.28504	5.26853e-227	4.31932e-224	DS499601	71681	73399	+	1347	-	GO:0000166;GO:0003924;GO:0003924;GO:0003924;GO:0003924;GO:0005200;GO:0005200;GO:0005200;GO:0005525;GO:0005525;GO:0005525;GO:0005525;GO:0005737;GO:0005737;GO:0005737;GO:0005856;GO:0005874;GO:0005874;GO:0005874;GO:0005874;GO:0007010;GO:0007017;GO:0007017;GO:0007017	K07375	Z	opiNOG00555;COG5023	tubulin beta subunit
AFUB_049340	34.1829	62.0038	6.36188	0.102605	-3.28483	1.19618e-07	9.25886e-07	DS499597	164864	165730	+	867	-	-	-	ST	opiNOG33254;opiNOG63035	G-protein signalling regulator, putative
AFUB_079420	185.054	335.417	34.6909	0.103426	-3.27333	5.42408e-49	5.92912e-47	DS499599	2081826	2082547	+	669	-	GO:0005515;GO:0016740;GO:0016740;GO:0016740	K00799	OM	sordNOG05240;opiNOG73697;COG3774	glutathione S-transferase, putative
AFUB_070890	3.49564	6.32751	0.663781	0.104904	-3.25286	0.0423906	0.0907989	DS499598	2210396	2210861	+	300	-	GO:0016020;GO:0016021;GO:0016021;GO:0016021	-	-	-	hypothetical protein
AFUB_088300	45.4939	82.3338	8.654	0.105109	-3.25005	6.18596e-15	1.14179e-13	DS499601	461457	462750	+	1239	-	GO:0003824;GO:0003824;GO:0004419;GO:0004419;GO:0004419;GO:0005829;GO:0005829;GO:0005829;GO:0016829	K01640	CE	COG0119;opiNOG01845	3-hydroxymethyl-3-methylglutaryl-Coenzyme A lyase
AFUB_060880	140.776	254.483	27.0697	0.106371	-3.23282	2.72633e-39	2.19849e-37	DS499597	3365649	3367228	+	1527	-	GO:0015238;GO:0015238;GO:0015297;GO:0015297;GO:0015297;GO:0016020;GO:0016020;GO:0016020;GO:0016021;GO:0016021;GO:0016021;GO:0042908;GO:0042910;GO:0042910;GO:0055085;GO:0055085	K03327	SV	COG0534;opiNOG17726	MATE efflux family protein subfamily, putative
AFUB_085510	92.2766	166.672	17.8811	0.107283	-3.22051	4.01485e-27	1.66658e-25	DS499600	1697316	1697711	+	351	-	GO:0005623;GO:0005623;GO:0005623;GO:0006662;GO:0006662;GO:0006662;GO:0015035;GO:0015035;GO:0015035;GO:0045454;GO:0045454;GO:0045454;GO:0055114	K03671	O	opiNOG41777;COG0526	thioredoxin, putative
AFUB_087590	209.592	378.297	40.8864	0.10808	-3.20983	0.00602149	0.0174336	DS499601	272094	273275	-	1062	-	GO:0008270;GO:0008270;GO:0008270;GO:0016491;GO:0016491;GO:0016491;GO:0046872;GO:0055114;GO:0055114	K13953	QC	opiNOG02528;COG1064	alcohol dehydrogenase, putative
AFUB_091810	102.628	185.204	20.0514	0.108267	-3.20734	2.42277e-29	1.12963e-27	DS499601	1534925	1535950	-	1026	-	GO:0016491;GO:0016491;GO:0016491;GO:0055114	-	C	COG0604;opiNOG55363	zinc-containing alcohol dehydrogenase, putative
AFUB_087140	41.2866	74.5016	8.07157	0.108341	-3.20635	1.50476e-13	2.45097e-12	DS499601	153310	158636	+	5154	-	GO:0005515	-	R	sorNOG07054;eurotNOG11065;opiNOG21874	NACHT and WD domain protein
AFUB_045890	92.4506	166.825	18.076	0.108353	-3.20619	2.16601e-15	4.15385e-14	DS499596	3519163	3519617	+	393	-	GO:0003677	-	S	opiNOG52821	hypothetical protein
AFUB_094400	161.676	291.73	31.6213	0.108392	-3.20567	1.98205e-09	1.96171e-08	DS499602	446017	448375	-	2253	-	GO:0004096;GO:0004096;GO:0004096;GO:0004096;GO:0004601;GO:0006979;GO:0006979;GO:0006979;GO:0016491;GO:0020037;GO:0020037;GO:0020037;GO:0020037;GO:0042744;GO:0042744;GO:0042744;GO:0046872;GO:0046872;GO:0046872;GO:0055114;GO:0055114;GO:0055114;GO:0098869	K03781	P	COG0753;opiNOG03078	catalase A
AFUB_064970	154.751	279.206	30.2966	0.10851	-3.2041	6.95256e-30	3.36942e-28	DS499598	602462	602957	+	441	-	-	-	-	-	hypothetical protein
AFUB_079350	85.7232	154.561	16.8854	0.109248	-3.19433	1.53624e-10	1.75128e-09	DS499599	2069662	2071442	+	1635	-	GO:0003824;GO:0003824;GO:0003824;GO:0008152;GO:0008152	-	I	opiNOG54519	AMP-binding enzyme, putative
AFUB_051140	48.7726	87.9073	9.6378	0.109636	-3.18921	4.03951e-14	6.97205e-13	DS499597	619754	621228	+	1401	-	GO:0004497;GO:0004497;GO:0004497;GO:0005506;GO:0005506;GO:0005506;GO:0016491;GO:0016705;GO:0016705;GO:0016705;GO:0020037;GO:0020037;GO:0020037;GO:0046872;GO:0055114;GO:0055114;GO:0055114	-	Q	COG2124;opiNOG18020	cytochrome P450, putative
AFUB_065500	23.6086	42.5353	4.68198	0.110073	-3.18347	0.011545	0.0305981	DS499598	721785	722438	-	654	-	-	-	S	NOG98892	conserved hypothetical protein
AFUB_080690	161.529	290.872	32.1866	0.110656	-3.17585	8.89053e-19	2.20871e-17	DS499600	277917	278738	+	822	-	GO:0000166;GO:0000166;GO:0003676;GO:0003676;GO:0003676;GO:0004812;GO:0004812;GO:0004812;GO:0004813;GO:0004813;GO:0004813;GO:0005524;GO:0005524;GO:0005524;GO:0006419;GO:0006419;GO:0006419;GO:0043039;GO:0043039	-	R	sorNOG04830;COG2872;opiNOG19092	alanyl-tRNA synthetase, putative
AFUB_031390	151.971	273.316	30.6264	0.112055	-3.15772	1.0362e-06	6.86472e-06	DS499595	4130393	4131415	-	930	-	GO:0016491;GO:0016491;GO:0016491;GO:0055114	-	Q	opiNOG14516;KOG0725	short chain dehydrogenase/oxidoreductase, putative
AFUB_082290	426.255	766.155	86.3559	0.112713	-3.14927	7.31189e-65	1.19891e-62	DS499600	713519	715669	+	1968	-	GO:0000287;GO:0000287;GO:0000287;GO:0003824;GO:0003824;GO:0016829;GO:0016829;GO:0016829;GO:0030976;GO:0030976;GO:0030976	K12261	E	opiNOG00139;COG0028	2-hydroxyphytanoyl-CoA lyase, putative
AFUB_038680	3123.81	5611.05	636.563	0.113448	-3.13989	0.00018953	0.00081566	DS499596	1356836	1358631	-	1608	-	-	-	R	opiNOG08143	stress response protein (Ish1), putative
AFUB_031080	175.76	315.581	35.9391	0.113882	-3.13438	9.81105e-42	8.6956e-40	DS499595	4050226	4051197	+	810	-	-	-	SR	NOG211471;eurotNOG08974;opiNOG04587	conserved hypothetical protein
AFUB_086410	19.7348	35.399	4.07052	0.11499	-3.12042	2.84006e-06	1.74519e-05	DS499600	1924011	1925591	+	1473	-	-	-	S	opiNOG12161;NOG86674	hypothetical protein
AFUB_091820	476.715	854.644	98.787	0.115589	-3.11293	3.0923e-39	2.45339e-37	DS499601	1536686	1537465	+	780	-	-	K06035	R	opiNOG32024	cyanamide hydratase, putative
AFUB_096730	897.013	1607.88	186.148	0.115772	-3.11064	2.12292e-124	9.08057e-122	DS499602	1148516	1149259	-	744	-	GO:0005506;GO:0005506;GO:0005506;GO:0008610;GO:0008610;GO:0008610;GO:0016020;GO:0016021;GO:0016021;GO:0016021;GO:0016491;GO:0016491;GO:0016491;GO:0055114;GO:0055114	-	SI	eurotNOG07958;NOG35646	conserved hypothetical protein
AFUB_042000	466.865	836.073	97.6568	0.116804	-3.09784	8.17663e-38	6.04825e-36	DS499596	2280110	2280891	-	708	-	-	-	OG	opiNOG34191	WSC domain protein, putative WSC2
AFUB_090060	355.962	636.721	75.2032	0.11811	-3.0818	6.20947e-06	3.55995e-05	DS499601	1024896	1025841	-	885	-	-	-	S	opiNOG65094	conserved hypothetical protein
AFUB_101650	103.708	185.485	21.9312	0.118237	-3.08025	0.0341894	0.0762884	DS499604	336012	337682	+	1671	-	GO:0016020;GO:0016021;GO:0016021;GO:0016021;GO:0055085;GO:0055085;GO:0055085	-	R	opiNOG03553;KOG0255	MFS multidrug transporter, putative
AFUB_016010	57.432	102.679	12.1854	0.118675	-3.07491	4.62121e-17	1.02841e-15	DS499594	4533121	4534029	-	672	-	GO:0004364;GO:0004364;GO:0004364;GO:0015035;GO:0015035;GO:0015035;GO:0016740;GO:0055114	-	SO	opiNOG26425;opiNOG28223	hypothetical protein
AFUB_036280	29.2308	52.2597	6.20203	0.118677	-3.07488	0.0427867	0.0915277	DS499596	632820	634181	+	1302	-	GO:0008168;GO:0008168;GO:0008168;GO:0008171;GO:0008171;GO:0008171;GO:0016740;GO:0032259	-	R	KOG3178;opiNOG10042	O-methyltransferase GliM2
AFUB_045640	27.4063	48.8902	5.92247	0.121138	-3.04527	6.40285e-09	5.92023e-08	DS499596	3427808	3436071	+	7392	-	GO:0003824;GO:0003824;GO:0016491;GO:0016491;GO:0016491;GO:0016740;GO:0016740;GO:0016740;GO:0055114;GO:0055114	-	QI	COG3321;opiNOG01973;KOG1202	polyketide synthase, putative
AFUB_080830	9.83192	17.5119	2.15196	0.122886	-3.02461	0.000587204	0.00225397	DS499600	318578	320483	+	1560	-	-	-	S	opiNOG01064	hypothetical protein
AFUB_065520	28.2325	50.2687	6.19632	0.123264	-3.02018	3.00173e-06	1.83536e-05	DS499598	724581	725964	-	1215	-	GO:0004476;GO:0004476;GO:0004476;GO:0005975;GO:0005975;GO:0005975;GO:0008270;GO:0008270;GO:0008270;GO:0009298;GO:0009298;GO:0009298;GO:0016853;GO:0046872	K01809	G	COG1482;opiNOG18095	mannose-6-phosphate isomerase, class I
AFUB_060890	142.722	254.075	31.3691	0.123464	-3.01783	7.74637e-36	5.08059e-34	DS499597	3368439	3369993	+	1176	-	GO:0016787;GO:0016813;GO:0016813;GO:0016813;GO:0046872;GO:0046872;GO:0046872	K01480	E	opiNOG05652;COG0010	agmatinase, putative
AFUB_031090	6530.66	11618	1443.33	0.124233	-3.00889	1.2094e-29	5.74784e-28	DS499595	4051307	4052107	-	801	-	-	-	QI	COG1028;opiNOG12282	sorbitol/xylulose reductase Sou1-like, putative
AFUB_047260	74.8347	133.022	16.6471	0.125145	-2.99833	0.0121227	0.0319312	DS499596	3846106	3846753	-	648	-	-	-	R	eurotNOG07552;fuNOG28348;opiNOG66250	GPI anchored cell wall protein, putative
AFUB_046980	45.9667	81.6878	10.2456	0.125424	-2.99511	6.00734e-07	4.16492e-06	DS499596	3755108	3755883	+	678	-	-	-	R	opiNOG61676	DUF341 domain oxidoreductase, putative
AFUB_000900	58.6679	104.25	13.0854	0.125519	-2.99402	9.40562e-17	2.04718e-15	DS499594	234478	235486	+	792	-	GO:0016491;GO:0016491;GO:0016491;GO:0055114	-	QI	opiNOG24397;COG1028	oxidoreductase, short chain dehydrogenase/reductase family
AFUB_092360	535.433	949.976	120.89	0.127256	-2.97419	2.46466e-38	1.85094e-36	DS499601	1652211	1652960	+	705	-	GO:0016491;GO:0016491;GO:0016491;GO:0055114;GO:0055114	K00306	RE	opiNOG07845;COG0665	hypothetical protein
AFUB_036560	96.392	170.702	22.082	0.12936	-2.95054	3.69687e-25	1.4207e-23	DS499596	724459	725495	-	975	-	GO:0016740;GO:0016746;GO:0016746;GO:0016746	K19200	H	opiNOG09367	acyl-CoA:6-aminopenicillanic-acid-acyltransferase, putative
AFUB_081140	5.25048	9.27805	1.2229	0.131806	-2.92351	0.0209078	0.0505719	DS499600	416270	417222	-	792	-	-	-	S	eurotNOG07562	intermediate filament associated protein, putative
AFUB_090090	117.606	207.451	27.7609	0.133819	-2.90165	0.0324434	0.0729049	DS499601	1029503	1030737	-	1170	-	GO:0004672;GO:0004672;GO:0004674;GO:0004674;GO:0004674;GO:0005524;GO:0005524;GO:0005524;GO:0006468;GO:0006468;GO:0016301;GO:0016310	K00924	D	KOG0590	serine/threonine protein kinase, putative
AFUB_047610	83.5276	147.226	19.8287	0.134681	-2.89238	3.8004e-06	2.27147e-05	DS499596	3938550	3939767	+	1014	-	GO:0016491;GO:0016491;GO:0016491;GO:0055114;GO:0055114	-	QR	COG3491;opiNOG40235	oxidoreductase, 2OG-Fe(II) oxygenase family, putative
AFUB_049800	53.2866	93.8691	12.7041	0.135338	-2.88536	1.19554e-14	2.1385e-13	DS499597	252362	254155	-	1794	-	GO:0016020;GO:0016021;GO:0016021;GO:0016021	-	S	opiNOG54038;NOG98688	integral membrane protein
AFUB_083260	162.007	285.364	38.6501	0.135442	-2.88426	2.55849e-15	4.85916e-14	DS499600	978240	980069	+	1713	-	GO:0003676;GO:0003676;GO:0003676	-	R	opiNOG17576	C2H2 finger domain protein, putative
AFUB_099280	947.253	1668.46	226.043	0.13548	-2.88385	3.99707e-75	8.93709e-73	DS499603	323729	325655	-	1746	-	GO:0016020;GO:0016021;GO:0016021;GO:0016021;GO:0055085;GO:0055085;GO:0055085	-	RU	opiNOG25149;NOG27173	MFS transporter, putative
AFUB_052440	84.9735	149.539	20.4083	0.136475	-2.87329	7.59293e-22	2.30553e-20	DS499597	979709	981168	+	1341	-	GO:0016787;GO:0016787;GO:0016787	K01268	R	opiNOG16416	mutanase
AFUB_033530	338.997	596.471	81.5231	0.136676	-2.87117	5.98809e-63	9.50174e-61	DS499595	4703109	4704178	-	1005	-	GO:0003854;GO:0003854;GO:0003854;GO:0006694;GO:0006694;GO:0006694;GO:0016616;GO:0016616;GO:0055114;GO:0055114	-	MV	opiNOG28463;COG0451	conserved hypothetical protein
AFUB_002010	287.95	506.598	69.3028	0.1368	-2.86985	4.26399e-13	6.61658e-12	DS499594	561857	562870	+	1014	-	GO:0016020;GO:0016021;GO:0016021;GO:0016021	-	S	eurotNOG09850	conserved hypothetical protein
AFUB_031460	307.879	540.679	75.0786	0.13886	-2.8483	0.000107692	0.00049095	DS499595	4152887	4153482	+	483	-	-	-	S	opiNOG45266;opiNOG73995	conserved hypothetical protein
AFUB_095040	54.4294	95.5816	13.2772	0.138909	-2.84779	1.10948e-14	1.99181e-13	DS499602	609233	610776	-	1380	-	GO:0004190;GO:0004190;GO:0004190;GO:0006508;GO:0006508	-	O	eurotNOG04804;opiNOG14947;KOG1339	aspartic endopeptidase (AP1), putative
AFUB_003500	2476.05	4348	604.107	0.138939	-2.84748	7.63989e-10	8.01292e-09	DS499594	963780	965432	+	1584	-	GO:0016020;GO:0016021;GO:0016021;GO:0016021	-	SR	COG0596;opiNOG18317	integral membrane protein
AFUB_031030	878.523	1542.07	214.975	0.139407	-2.84263	2.19319e-43	1.97951e-41	DS499595	4039057	4041033	+	1842	-	GO:0005773;GO:0005774;GO:0005774;GO:0005774;GO:0006865;GO:0006865;GO:0006865;GO:0006914;GO:0006914;GO:0006914;GO:0016020;GO:0016021;GO:0016021;GO:0016021	K06902	PG	COG2270;opiNOG09430	MFS transporter family protein, putative
AFUB_045880	212.097	371.848	52.3464	0.140774	-2.82855	1.40291e-44	1.3271e-42	DS499596	3517535	3518918	+	1281	-	-	-	S	opiNOG52821;sordNOG15321	hypothetical protein
AFUB_016730	32.0819	56.1099	8.05398	0.143539	-2.80048	0.0210625	0.0508499	DS499594	4761616	4762476	+	861	-	GO:0003677;GO:0003700;GO:0003700;GO:0003700;GO:0006355;GO:0006355	-	K	opiNOG43144;opiNOG40769	bZIP transcription factor (BACH2), putative
AFUB_087020	77.4769	135.44	19.5139	0.144078	-2.79508	2.50587e-05	0.000129956	DS499601	118646	120466	+	1548	-	GO:0015171;GO:0016020;GO:0016020;GO:0016020;GO:0016021;GO:0016021;GO:0016021;GO:0022857;GO:0022857;GO:0055085;GO:0055085	-	E	COG0531;opiNOG12002	GABA permease, putative
AFUB_017930	78.6872	137.519	19.8556	0.144385	-2.79201	1.84081e-19	4.79099e-18	DS499595	186281	186943	+	663	-	-	-	S	opiNOG38589;opiNOG06360	conserved hypothetical protein
AFUB_099570	98.4222	171.977	24.8675	0.144598	-2.78988	2.93276e-07	2.14198e-06	DS499603	381894	382364	+	153	-	-	-	S	eurotNOG12825	hypothetical protein
AFUB_062280	44.4959	77.6859	11.3058	0.145532	-2.78059	5.80757e-12	7.88067e-11	DS499597	3697610	3699252	-	1419	-	GO:0004180;GO:0004185;GO:0004185;GO:0004185;GO:0006508;GO:0006508	K13289	OE	COG2939;opiNOG16388	carboxypeptidase Y, putative
AFUB_065510	40.3507	70.4373	10.264	0.145718	-2.77875	5.65149e-07	3.9392e-06	DS499598	723175	723560	-	276	-	-	-	S	eurotNOG13003	conserved hypothetical protein
AFUB_049350	42.824	74.6997	10.9482	0.146563	-2.77041	2.73441e-05	0.000140991	DS499597	166032	166438	-	360	-	-	-	R	opiNOG62328	MBL2-like secreted peptide, putative
AFUB_038310	250.822	436.988	64.6568	0.14796	-2.75672	2.27157e-48	2.35239e-46	DS499596	1251311	1253278	-	1794	-	GO:0016020;GO:0016021;GO:0016021;GO:0016021;GO:0016491;GO:0016491;GO:0016491;GO:0016491;GO:0055114;GO:0055114;GO:0055114	-	QP	eurotNOG01286;KOG0039;opiNOG08714	ferric-chelate reductase, putative
AFUB_057010	105.94	184.545	27.3357	0.148125	-2.75511	1.94483e-24	7.08637e-23	DS499597	2337171	2341687	+	4458	-	GO:0000166;GO:0005524;GO:0005524;GO:0005524;GO:0005524;GO:0016020;GO:0016020;GO:0016020;GO:0016021;GO:0016021;GO:0016021;GO:0016021;GO:0016887;GO:0016887;GO:0042626;GO:0042626;GO:0042626;GO:0055085;GO:0055085	-	QV	opiNOG00490;COG1131	ABC transporter, putative
AFUB_030050	45.3855	79.0565	11.7146	0.14818	-2.75458	8.31668e-12	1.10567e-10	DS499595	3749561	3751382	-	1497	-	GO:0004497;GO:0004497;GO:0004497;GO:0004497;GO:0005506;GO:0005506;GO:0005506;GO:0016491;GO:0016705;GO:0016705;GO:0016705;GO:0020037;GO:0020037;GO:0020037;GO:0046872;GO:0055114;GO:0055114;GO:0055114	-	Q	sordNOG11770;KOG0684;opiNOG22305	cytochrome p450, putative
AFUB_071310	27.7948	48.4124	7.17725	0.148253	-2.75387	6.49454e-05	0.000309143	DS499598	2335131	2335913	-	732	-	-	-	-	-	conserved hypothetical protein
AFUB_044150	9.59073	16.7005	2.48099	0.148558	-2.7509	0.00194322	0.00642171	DS499596	2935506	2936793	-	1167	-	-	-	S	opiNOG46463;eurotNOG06978	hypothetical protein
AFUB_049040	7.15438	12.4539	1.85481	0.148933	-2.74726	0.00986704	0.0267048	DS499597	88899	91588	+	2220	-	-	-	S	sorNOG05967;opiNOG18250	conserved hypothetical protein
AFUB_049290	47.543	82.6013	12.4846	0.151143	-2.72601	3.84694e-09	3.67082e-08	DS499597	154909	156690	-	1734	-	GO:0016020;GO:0016021;GO:0016021;GO:0016021	-	S	opiNOG37488	conserved hypothetical protein
AFUB_075500	19.6796	34.1876	5.17162	0.151272	-2.72478	0.00282882	0.00898319	DS499599	993167	994855	+	1569	-	GO:0004497;GO:0004497;GO:0004497;GO:0005506;GO:0005506;GO:0005506;GO:0016020;GO:0016021;GO:0016021;GO:0016021;GO:0016491;GO:0016705;GO:0016705;GO:0016705;GO:0020037;GO:0020037;GO:0020037;GO:0046872;GO:0055114;GO:0055114;GO:0055114	-	Q	COG2124;opiNOG20681	PDA-like cytochrome P450 monooxygenase , putative
AFUB_083460	339.666	589.615	89.7168	0.152162	-2.71632	2.02034e-05	0.000106918	DS499600	1041692	1043041	+	1293	-	GO:0005975;GO:0005975;GO:0005975;GO:0006044;GO:0006044;GO:0006044;GO:0008448;GO:0008448;GO:0008448;GO:0008448;GO:0016787;GO:0016787;GO:0016787;GO:0016810;GO:0016810;GO:0046872;GO:0046872;GO:0047419	K01443	G	COG1820;opiNOG07108	N-acetylglucosamine-6-phosphate deacetylase (NagA), putative
AFUB_049630	96.1476	166.701	25.5942	0.153533	-2.70338	0.00080448	0.00298322	DS499597	216515	218294	-	1680	-	GO:0016020;GO:0016020;GO:0016020;GO:0016021;GO:0016021;GO:0016021;GO:0016021;GO:0022857;GO:0022857;GO:0022891;GO:0055085;GO:0055085	K08139	R	opiNOG00669;KOG0254	MFS monosaccharide transporter, putative
AFUB_000280	16.685	28.921	4.44903	0.153834	-2.70056	3.45468e-05	0.000175011	DS499594	82098	84683	-	2490	-	GO:0000272;GO:0004553;GO:0004553;GO:0005576;GO:0005576;GO:0005576;GO:0005975;GO:0005975;GO:0005975;GO:0008152;GO:0008422;GO:0008422;GO:0008422;GO:0016787;GO:0016798;GO:0030245;GO:0030245;GO:0030245;GO:0102483;GO:0102483;GO:0102483	K05349	G	COG1472	beta-glucosidase, putative
AFUB_086800	143.18	247.844	38.5165	0.155406	-2.68588	8.70049e-30	4.15512e-28	DS499601	67806	70274	+	2301	-	GO:0000272;GO:0004553;GO:0004553;GO:0005576;GO:0005576;GO:0005576;GO:0005975;GO:0005975;GO:0005975;GO:0008152;GO:0008422;GO:0008422;GO:0008422;GO:0016787;GO:0016798;GO:0030245;GO:0030245;GO:0030245;GO:0102483;GO:0102483;GO:0102483	K05349	G	opiNOG52845;COG1472	beta-glucosidase, putative
AFUB_062230	51.0141	88.2933	13.7349	0.15556	-2.68445	9.03945e-13	1.33529e-11	DS499597	3682746	3685960	+	3168	-	GO:0003824;GO:0003824;GO:0004553;GO:0004553;GO:0004565;GO:0004565;GO:0004565;GO:0005975;GO:0005975;GO:0005975;GO:0008152;GO:0009341;GO:0009341;GO:0009341;GO:0016787;GO:0016798;GO:0016798;GO:0016798;GO:0030246;GO:0030246;GO:0030246	K01190	G	COG3250;opiNOG01860	beta-galactosidase, putative
AFUB_094510	902.19	1560.08	244.303	0.156597	-2.67487	0.00779779	0.0217507	DS499602	468189	468453	-	210	-	GO:0016020;GO:0016021;GO:0016021;GO:0016021	-	S	opiNOG47183	conserved hypothetical protein
AFUB_042010	88.0814	152.086	24.077	0.158312	-2.65916	9.80168e-20	2.57144e-18	DS499596	2282580	2284381	+	1695	-	GO:0004180;GO:0004181;GO:0004181;GO:0004181;GO:0006508;GO:0006508;GO:0008237;GO:0008237;GO:0016787;GO:0016787;GO:0046872	K01293	E	COG0624;opiNOG04243	vacuolar carboxypeptidase Cps1, putative
AFUB_049390	10.0497	17.3446	2.75484	0.15883	-2.65445	0.0018217	0.00607314	DS499597	172506	173889	+	1332	-	GO:0000981;GO:0000981;GO:0000981;GO:0005634;GO:0005634;GO:0005634;GO:0006355;GO:0006355;GO:0006357;GO:0008270;GO:0008270;GO:0008270	-	SK	opiNOG18120;opiNOG72532	C6 transcription factor, putative
AFUB_050650	130.413	225.024	35.8026	0.159106	-2.65194	2.76016e-27	1.15061e-25	DS499597	470314	472035	+	1647	-	GO:0005515	-	S	opiNOG06534	F-box domain protein
AFUB_029510	306.634	528.788	84.4804	0.159762	-2.646	1.72237e-51	2.06642e-49	DS499595	3596450	3598972	+	2523	-	GO:0005515;GO:0008270;GO:0008270;GO:0008270	-	O	opiNOG20652	SH3 domain protein
AFUB_046060	2559.25	4411.8	706.7	0.160184	-2.6422	0.00017994	0.000780189	DS499596	3552918	3555419	-	2187	-	GO:0004096;GO:0004096;GO:0004096;GO:0004096;GO:0004601;GO:0006979;GO:0006979;GO:0006979;GO:0016491;GO:0020037;GO:0020037;GO:0020037;GO:0020037;GO:0042744;GO:0042744;GO:0042744;GO:0046872;GO:0046872;GO:0046872;GO:0055114;GO:0055114;GO:0055114;GO:0098869	K03781	P	COG0753;opiNOG10595	mycelial catalase Cat1
AFUB_047440	1186.84	2042.83	330.854	0.161959	-2.6263	1.11102e-105	3.52588e-103	DS499596	3887835	3888347	-	513	-	-	K09983	S	opiNOG38610;COG3812	conserved hypothetical protein
AFUB_057740	16.537	28.4615	4.6125	0.162061	-2.62539	6.73029e-05	0.00031925	DS499597	2507564	2508324	-	705	-	GO:0016020;GO:0016021;GO:0016021;GO:0016021;GO:0055085;GO:0055085;GO:0055085	-	RG	KOG0254;COG0477	MFS multidrug transporter, putative
AFUB_030090	29.6749	51.0633	8.28661	0.162281	-2.62343	5.92007e-08	4.78175e-07	DS499595	3758076	3759678	-	1479	-	GO:0016491;GO:0016491;GO:0016614;GO:0016614;GO:0050660;GO:0050660;GO:0050660;GO:0055114;GO:0055114;GO:0071949;GO:0071949	-	CR	NOG124469;COG0277	oxidoreductase, FAD-binding, putative
AFUB_085680	54.0305	92.9659	15.0951	0.162373	-2.62262	1.01044e-10	1.1792e-09	DS499600	1739283	1740230	-	843	-	-	-	S	NOG69752;opiNOG41460	spherulin 4-like cell surface protein, putative
AFUB_009790	2133.92	3669.69	598.149	0.162997	-2.61708	3.63956e-23	1.22623e-21	DS499594	2746314	2748233	+	1680	-	GO:0016020;GO:0016021;GO:0016021;GO:0016021;GO:0055085;GO:0055085;GO:0055085	-	R	opiNOG05373;KOG0255	MFS multidrug transporter, putative
AFUB_055780	1376.76	2366.99	386.543	0.163306	-2.61435	4.47464e-19	1.13751e-17	DS499597	1989425	1990429	+	933	-	GO:0016787;GO:0016787;GO:0016787	-	RL	NOG27030;opiNOG28971;opiNOG00853	hypothetical protein
AFUB_048340	10.03	17.2357	2.82431	0.163864	-2.60943	0.00209826	0.00687401	DS499596	4119597	4121473	+	1812	-	GO:0016491;GO:0016491;GO:0016491;GO:0016491;GO:0055114;GO:0055114;GO:0055114	K00274	QE	sordNOG10201;opiNOG14129;COG1231	flavin-containing amine oxidase, putative
AFUB_084700	333.242	572.534	93.95	0.164095	-2.6074	0.00430863	0.0130869	DS499600	1459101	1460116	-	981	-	-	K01078	R	opiNOG04722;opiNOG05697;KOG1382	histidine acid phosphatase, putative
AFUB_066500	20.1585	34.6217	5.69524	0.164499	-2.60385	9.97316e-06	5.54327e-05	DS499598	1007674	1008437	-	705	-	GO:0016020;GO:0016021;GO:0016021;GO:0016021	-	S	opiNOG59941;eurotNOG07285	conserved hypothetical protein
AFUB_059950	340.541	584.712	96.3704	0.164817	-2.60106	2.99635e-54	3.98352e-52	DS499597	3102630	3105865	+	2793	-	GO:0005515	K20241	R	KOG0283;opiNOG07984	WD repeat protein
AFUB_085700	6.73632	11.5598	1.91285	0.165475	-2.59532	0.0147897	0.0378712	DS499600	1743113	1743513	-	354	-	GO:0016020;GO:0016021;GO:0016021;GO:0016021	-	R	opiNOG09464;opiNOG14029	hypothetical protein
AFUB_047250	17.9334	30.7511	5.11567	0.166357	-2.58764	0.000109303	0.000497602	DS499596	3840439	3842840	+	2175	-	GO:0000981;GO:0000981;GO:0000981;GO:0003677;GO:0003677;GO:0003677;GO:0003677;GO:0005634;GO:0005634;GO:0005634;GO:0005634;GO:0006351;GO:0006351;GO:0006351;GO:0006355;GO:0006355;GO:0006357;GO:0008270;GO:0008270;GO:0008270;GO:0016020;GO:0016021;GO:0016021;GO:0016021;GO:0046872	-	RK	eurotNOG02911;opiNOG07716;opiNOG74465;opiNOG15631	conserved hypothetical protein
AFUB_027780	1109.49	1900.98	317.997	0.16728	-2.57966	5.90217e-16	1.21731e-14	DS499595	3087000	3088174	+	900	-	GO:0006810;GO:0016020;GO:0016021;GO:0016021;GO:0016021	K15102	C	opiNOG00791;KOG0767	mitochondrial phosphate transporter Pic2, putative
AFUB_031040	257.172	440.584	73.76	0.167414	-2.57851	6.55084e-15	1.20642e-13	DS499595	4041426	4042765	-	693	-	GO:0016020;GO:0016021;GO:0016021;GO:0016021	-	SG	COG4677;eurotNOG10984	hypothetical protein
AFUB_085690	29.5287	50.5787	8.47865	0.167633	-2.57662	1.12089e-07	8.72414e-07	DS499600	1741368	1742912	-	1377	-	GO:0008643;GO:0008643;GO:0008643;GO:0016020;GO:0016020;GO:0016020;GO:0016021;GO:0016021;GO:0016021;GO:0016021;GO:0022857;GO:0022857;GO:0022891;GO:0055085;GO:0055085	-	R	KOG0254;opiNOG09464;opiNOG14029	MFS glucose transporter, putative
AFUB_022200	34.914	59.6984	10.1295	0.169679	-2.55912	7.85453e-09	7.18817e-08	DS499595	1419137	1420009	+	714	-	-	-	SR	opiNOG56876;eurotNOG07241;NOG146892	conserved hypothetical protein
AFUB_083490	714.034	1220.46	207.605	0.170104	-2.55551	2.98235e-08	2.51633e-07	DS499600	1049353	1050574	-	1092	-	GO:0004342;GO:0004342;GO:0004342;GO:0004342;GO:0005975;GO:0005975;GO:0005975;GO:0005975;GO:0006044;GO:0006044;GO:0006044;GO:0016787	K02564	G	opiNOG01632;COG0363	glucosamine-6-phosphate deaminase, putative
AFUB_055110	142.674	243.841	41.506	0.170217	-2.55455	6.36261e-28	2.73342e-26	DS499597	1789460	1791358	-	1899	-	GO:0016020;GO:0016021;GO:0016021;GO:0016021	-	S	opiNOG01694	capsular associated protein, putative
AFUB_032310	1309.92	2238.75	381.079	0.170219	-2.55454	2.93755e-104	9.03114e-102	DS499595	4391079	4392565	+	1314	-	GO:0016491;GO:0016627;GO:0016627;GO:0016627;GO:0050660;GO:0050660;GO:0050660;GO:0050660;GO:0055114;GO:0055114;GO:0055114	-	I	KOG0139;opiNOG17779	acyl-CoA dehydrogenase
AFUB_012400	403.064	688.865	117.263	0.170226	-2.55448	2.81382e-58	4.13169e-56	DS499594	3485428	3488478	-	2640	-	GO:0004645;GO:0004645;GO:0004645;GO:0005975;GO:0005975;GO:0005975;GO:0005975;GO:0008184;GO:0008184;GO:0008184;GO:0016740;GO:0016757;GO:0030170;GO:0030170;GO:0030170;GO:0102250;GO:0102250;GO:0102250;GO:0102499;GO:0102499;GO:0102499	K00688	G	opiNOG00217;COG0058	glycogen phosphorylase GlpV/Gph1, putative
AFUB_065490	190.356	325.054	55.6581	0.171227	-2.54602	3.24388e-06	1.96511e-05	DS499598	718398	719204	-	807	-	-	-	S	eurotNOG07131	hypothetical protein
AFUB_079340	29.5985	50.5286	8.66829	0.171552	-2.54328	0.000238891	0.0010035	DS499599	2068534	2068769	-	195	-	-	-	-	-	hypothetical protein
AFUB_049300	533.321	909.822	156.82	0.172363	-2.53648	2.332e-68	4.24856e-66	DS499597	157378	158848	-	1188	-	GO:0016020;GO:0016021;GO:0016021;GO:0016021	-	S	eurotNOG05169;opiNOG51557	integral membrane protein
AFUB_096740	104.194	177.738	30.6489	0.172438	-2.53585	4.4996e-21	1.29059e-19	DS499602	1149372	1150489	+	564	-	GO:0016020;GO:0016021;GO:0016021;GO:0016021	-	G	sorNOG07213;opiNOG13367	hypothetical protein
AFUB_057000	33.5794	57.2734	9.88548	0.172602	-2.53448	2.86796e-05	0.000147183	DS499597	2335189	2335995	+	447	-	-	K17818	Q	opiNOG15662	hypothetical protein
AFUB_102350	95.0926	162.137	28.0487	0.172994	-2.53121	1.55149e-11	2.01898e-10	DS499607	11558	13441	+	1884	-	GO:0000166;GO:0003924;GO:0003924;GO:0003924;GO:0005525;GO:0005525;GO:0005525;GO:0005525	-	RU	opiNOG05660;COG0699	conserved hypothetical protein
AFUB_025730	206.41	351.609	61.2123	0.174092	-2.52208	1.22821e-35	7.8975e-34	DS499595	2507760	2509577	+	1818	-	GO:0003677;GO:0003677;GO:0003677;GO:0003677;GO:0003700;GO:0003700;GO:0003700;GO:0003700;GO:0006355;GO:0006355	K12769	S	opiNOG09997;eurotNOG06558;opiNOG29991	conserved hypothetical protein
AFUB_004460	96.8004	164.796	28.8051	0.174793	-2.51628	7.42166e-05	0.00034885	DS499594	1239632	1240246	+	615	-	-	-	S	NOG163355	conserved hypothetical protein
AFUB_086000	8.20651	13.9672	2.44581	0.175111	-2.51366	0.0108975	0.0291567	DS499600	1814698	1815911	+	1158	-	GO:0016787;GO:0016787;GO:0016787	-	R	opiNOG38442;sordNOG10306	alpha/beta hydrolase, putative
AFUB_089000	2028.33	3451.23	605.439	0.175427	-2.51106	4.75931e-101	1.37712e-98	DS499601	668217	668645	+	429	-	-	-	R	eurotNOG12415	extracellular serine-rich protein, putative
AFUB_055960	1067.43	1815.17	319.681	0.176117	-2.5054	4.84338e-88	1.25392e-85	DS499597	2035126	2036249	-	936	-	GO:0005034;GO:0005034;GO:0005515;GO:0005886;GO:0005886;GO:0016020;GO:0016021;GO:0016021	K11246	T	opiNOG29257	high osmolarity signaling protein Sho1, putative
AFUB_028290	70.7221	120.241	21.2036	0.176343	-2.50354	3.37294e-15	6.38135e-14	DS499595	3229476	3230832	+	1257	-	GO:0016020;GO:0016021;GO:0016021;GO:0016021	-	S	eurotNOG03265	integral membrane protein
AFUB_102050	336.832	572.661	101.002	0.176373	-2.5033	1.43438e-09	1.45179e-08	DS499604	453414	455484	+	1923	-	GO:0016020;GO:0016020;GO:0016020;GO:0016021;GO:0016021;GO:0016021;GO:0016021;GO:0022857;GO:0022857;GO:0022891;GO:0055085;GO:0055085	-	R	eurotNOG04037;opiNOG09651	MFS myo-inositol transporter, putative
AFUB_052370	682.15	1159.66	204.636	0.176462	-2.50257	2.84736e-14	4.98439e-13	DS499597	963944	966053	+	1983	-	GO:0003993;GO:0046872	K01113	P	opiNOG14197	alkaline phosphatase family protein
AFUB_097930	1837.21	3123.03	551.4	0.176559	-2.50178	0.000103572	0.000473925	DS499602	1519975	1521189	-	1215	-	GO:0003824;GO:0003824;GO:0010181;GO:0010181;GO:0010181;GO:0016491;GO:0016491;GO:0016491;GO:0055114;GO:0055114	-	C	COG1304;opiNOG11432	FMN dependent dehydrogenase, putative
AFUB_085240	178.065	302.406	53.7254	0.17766	-2.49281	1.5455e-12	2.22616e-11	DS499600	1613964	1614925	-	714	-	GO:0008168;GO:0008168;GO:0008168;GO:0016740;GO:0032259	-	S	sordNOG14306;opiNOG61226;opiNOG55803	CmcJ-like methyltransferase, putative
AFUB_049310	74.1738	125.941	22.4061	0.177909	-2.49079	1.1889e-15	2.3677e-14	DS499597	160597	161726	-	888	-	GO:0005515	-	R	opiNOG03485;opiNOG62867;COG0666	Ankyrin repeat protein
AFUB_005860	279.227	473.952	84.5026	0.178294	-2.48767	3.67943e-35	2.33537e-33	DS499594	1652973	1654189	+	1152	-	GO:0008869;GO:0008869;GO:0008869;GO:0009063;GO:0009063;GO:0009063;GO:0034194;GO:0034194;GO:0034194;GO:0046872;GO:0046872	K01684	SM	opiNOG12042;COG4948	mandelate racemase/muconate lactonizing enzyme family protein
AFUB_001000	54.7089	92.7195	16.6982	0.180094	-2.47318	0.01252	0.0327933	DS499594	257484	258438	-	909	-	GO:0016020;GO:0016021;GO:0016021;GO:0016021	-	S	opiNOG30302;opiNOG27314	conserved hypothetical protein
AFUB_066380	76.3364	129.368	23.3049	0.180144	-2.47277	6.3923e-16	1.30743e-14	DS499598	975361	976815	-	1455	-	GO:0006629;GO:0006629;GO:0006629;GO:0008081;GO:0008081;GO:0008081	-	-	-	conserved hypothetical protein
AFUB_020400	441.161	747.402	134.921	0.18052	-2.46977	1.0896e-58	1.62417e-56	DS499595	869128	870082	+	942	-	GO:0051213;GO:0051213;GO:0051213;GO:0055114	-	S	eurotNOG05860;opiNOG08402	phytanoyl-CoA dioxygenase family protein
AFUB_066510	45.8152	77.608	14.0223	0.180681	-2.46848	0.00484284	0.0144463	DS499598	1008840	1010723	+	1884	-	GO:0016020;GO:0016021;GO:0016021;GO:0016021	-	S	opiNOG08015;sordNOG04592	conserved hypothetical protein
AFUB_065480	403.817	683.433	124.201	0.181731	-2.46012	0.0266382	0.0620276	DS499598	715682	716941	-	1200	-	GO:0016020;GO:0016021;GO:0016021;GO:0016021	-	S	opiNOG33470;opiNOG42357	conserved hypothetical protein
AFUB_066540	12.0468	20.3869	3.70675	0.181821	-2.45941	0.00133806	0.00464495	DS499598	1019986	1021224	+	1176	-	GO:0016020;GO:0016021;GO:0016021;GO:0016021;GO:0016021;GO:0055085;GO:0055085;GO:0055085	K14640	SPEU	NOG118511;COG1275;opiNOG47240;opiNOG79422	malic acid transport protein, putative
AFUB_033340	586.025	991.261	180.789	0.182383	-2.45496	2.09605e-68	3.89075e-66	DS499595	4664044	4665928	-	1839	-	GO:0016020;GO:0016021;GO:0016021;GO:0016021	-	R	opiNOG02803	DUF907 domain protein
AFUB_037980	692.516	1170.95	214.086	0.182831	-2.45141	5.03918e-09	4.72597e-08	DS499596	1148463	1151126	-	2364	-	-	-	R	eurotNOG02484;opiNOG05239;KOG4525	zinc metalloproteinase, putative
AFUB_084750	243.915	411.891	75.9385	0.184366	-2.43936	0.00310042	0.00978252	DS499600	1474069	1475790	+	1722	-	GO:0005315;GO:0005315;GO:0005315;GO:0006817;GO:0006817;GO:0006817;GO:0006817;GO:0016020;GO:0016020;GO:0016020;GO:0016021;GO:0016021;GO:0016021;GO:0055085	K03306	P	COG0306;opiNOG02222	phosphate-repressible phosphate permease, putative
AFUB_057850	8233.66	13898.8	2568.55	0.184804	-2.43593	3.13588e-40	2.61447e-38	DS499597	2528014	2528619	+	606	-	-	K13993	QO	opiNOG11355;COG0071;opiNOG44687	heat shock protein Hsp20/Hsp26, putative
AFUB_086790	99.7085	168.102	31.3151	0.186287	-2.4244	3.7915e-19	9.66341e-18	DS499601	65479	67525	-	1884	-	GO:0016020;GO:0016021;GO:0016021;GO:0016021;GO:0055085;GO:0055085;GO:0055085	-	R	opiNOG03645;KOG0255;opiNOG52174	MFS multidrug transporter, putative
AFUB_055940	1479.46	2493.07	465.852	0.186859	-2.41998	5.79148e-63	9.34043e-61	DS499597	2028565	2031370	-	2553	-	GO:0000160;GO:0000160;GO:0000160;GO:0005622;GO:0005622	K11233	T	COG0784;opiNOG04023	response regulator, putative SSK1
AFUB_060280	657.069	1106.98	207.162	0.187142	-2.4178	1.44737e-70	2.90597e-68	DS499597	3173111	3174793	-	1683	-	-	-	P	opiNOG09282	CorA family metal ion transporter, putative
AFUB_002690	5.97953	10.0724	1.88668	0.187313	-2.41648	0.0282232	0.0651172	DS499594	747777	748242	+	423	-	-	-	S	eurotNOG07602	conserved hypothetical protein
AFUB_035640	7.93761	13.3652	2.51001	0.187802	-2.41271	0.0126749	0.033146	DS499596	480759	481295	+	537	-	-	-	R	euNOG58265;opiNOG39496;euNOG55364	toxin biosynthesis protein, putative
AFUB_037990	101.494	170.894	32.0954	0.18781	-2.41266	2.56576e-19	6.64261e-18	DS499596	1154815	1155558	+	744	-	-	-	S	opiNOG21083	conserved hypothetical protein
AFUB_014430	52.8206	88.8955	16.7456	0.188374	-2.40833	2.98059e-11	3.71178e-10	DS499594	4058240	4060127	-	1572	-	GO:0004115;GO:0004115;GO:0004115;GO:0006198;GO:0006198;GO:0006198	-	TR	opiNOG04731;COG5212	cAMP-specific phosphodiesterase, putative
AFUB_060130	29.4498	49.4833	9.41628	0.190292	-2.39371	6.87381e-07	4.7158e-06	DS499597	3132420	3133756	-	1281	-	GO:0016787;GO:0016787;GO:0016787;GO:0016829;GO:0016831;GO:0016831;GO:0016831;GO:0016831	-	R	opiNOG02575;COG2159	2-amino-3-carboxymuconate-6-semialdehyde decarboxylase, putative
AFUB_035590	18.2111	30.5925	5.82969	0.190559	-2.39169	0.000124566	0.000560093	DS499596	466301	468283	-	1890	-	GO:0000981;GO:0000981;GO:0000981;GO:0003677;GO:0003677;GO:0003677;GO:0003677;GO:0005634;GO:0005634;GO:0005634;GO:0005634;GO:0006351;GO:0006351;GO:0006351;GO:0006355;GO:0006355;GO:0006357;GO:0008270;GO:0008270;GO:0008270;GO:0046872	-	K	opiNOG06859	C6 transcription factor, putative
AFUB_031020	153.57	257.841	49.2992	0.1912	-2.38684	2.97284e-26	1.20357e-24	DS499595	4037396	4038316	-	870	-	-	-	SE	COG0065;NOG108912;eurotNOG06879	conserved hypothetical protein
AFUB_096750	133.554	224.171	42.9366	0.191535	-2.38432	2.02186e-23	6.97933e-22	DS499602	1150781	1151642	+	399	-	-	-	R	eurotNOG09776;opiNOG53222	conserved hypothetical protein
AFUB_056180	9849.26	16530.4	3168.07	0.191651	-2.38345	1.52186e-27	6.42576e-26	DS499597	2093389	2094120	-	498	-	GO:0016020;GO:0016020;GO:0016020;GO:0016021;GO:0016021;GO:0016021	-	S	opiNOG58781;opiNOG38183	conserved hypothetical protein
AFUB_081400	216.433	363.247	69.6197	0.191659	-2.38338	9.2197e-11	1.08238e-09	DS499600	482077	483378	+	1302	-	GO:0005344;GO:0005344;GO:0005344;GO:0008941;GO:0008941;GO:0008941;GO:0015671;GO:0016491;GO:0016491;GO:0019825;GO:0019825;GO:0019825;GO:0020037;GO:0020037;GO:0020037;GO:0046872;GO:0046872;GO:0046872;GO:0051409;GO:0051409;GO:0051409;GO:0055114;GO:0055114;GO:0071949;GO:0071949;GO:0071949	-	C	COG1018;opiNOG05259	flavohemoprotein, putative
AFUB_049320	78.4964	131.725	25.268	0.191824	-2.38214	1.21548e-11	1.59651e-10	DS499597	162538	162961	+	351	-	-	-	SE	opiNOG39354;COG0346	conserved hypothetical protein
AFUB_041630	36.3955	61.06	11.7309	0.192122	-2.37991	1.59379e-06	1.02415e-05	DS499596	2174025	2178875	-	4704	-	GO:0005515;GO:0005783;GO:0005789;GO:0015031;GO:0016020;GO:0016787;GO:0016788;GO:0016788;GO:0016788	-	SR	sordNOG06282;KOG2029;sorNOG06333	hypothetical protein
AFUB_095800	1721.4	2885.04	557.766	0.193331	-2.37086	8.21649e-08	6.52939e-07	DS499602	821166	821428	+	210	-	-	-	S	eurotNOG07694	conserved hypothetical protein
AFUB_041920	240.388	402.6	78.1768	0.19418	-2.36453	9.4744e-37	6.65779e-35	DS499596	2258419	2262480	-	3828	-	GO:0000155;GO:0000155;GO:0000155;GO:0000160;GO:0000160;GO:0005622;GO:0005622;GO:0007165;GO:0007165;GO:0016301;GO:0016310;GO:0016310;GO:0016310;GO:0016772;GO:0016772;GO:0023014	-	T	opiNOG14118;COG0642;opiNOG47980	sensor histidine kinase/response regulator, putative
AFUB_045260	12.2494	20.5126	3.98631	0.194335	-2.36338	0.00167944	0.00565863	DS499596	3308753	3309061	+	309	-	-	-	S	opiNOG43740;NOG86598	conserved hypothetical protein
AFUB_030040	20.4504	34.2451	6.65573	0.194355	-2.36323	4.41436e-05	0.000218783	DS499595	3747128	3748228	-	1101	-	GO:0005576;GO:0005576;GO:0005576;GO:0005576;GO:0008152;GO:0008152;GO:0016787;GO:0016787;GO:0016787;GO:0050525;GO:0050525;GO:0050525;GO:0050525;GO:0052689	K08095	SR	NOG81225;opiNOG35243;NOG59658;opiNOG63289	cutinase, putative
AFUB_094920	12.5584	21.023	4.09383	0.194731	-2.36044	0.00122948	0.00432451	DS499602	587740	588816	+	1077	-	GO:0016491;GO:0016491;GO:0016491;GO:0055114;GO:0055114	-	QC	eurotNOG05243;KOG1198	ToxD-like zinc binding oxidoreductase, putative
AFUB_101730	111.417	186.495	36.3397	0.194856	-2.35952	0.000180038	0.000780269	DS499604	353869	355628	-	1569	-	GO:0015171;GO:0016020;GO:0016020;GO:0016020;GO:0016021;GO:0016021;GO:0016021;GO:0022857;GO:0022857;GO:0055085;GO:0055085	-	E	opiNOG50162;opiNOG16221;COG0531	GABA permease, putative
AFUB_088350	7.79086	13.0313	2.55047	0.195719	-2.35314	0.0131962	0.0342997	DS499601	471278	472858	+	1530	-	-	-	SR	opiNOG67833;opiNOG60430	conserved hypothetical protein
AFUB_036550	21.0496	35.2073	6.89198	0.195754	-2.35288	3.01212e-05	0.000154019	DS499596	723529	724039	-	423	-	-	-	-	-	hypothetical protein
AFUB_088330	47.835	80.0022	15.6678	0.195842	-2.35224	3.90886e-10	4.23051e-09	DS499601	469245	470036	+	792	-	-	-	S	opiNOG56707;COG1434;opiNOG56202	DUF218 domain protein
AFUB_000470	2433.19	4067.34	799.042	0.196453	-2.34774	6.67054e-06	3.80213e-05	DS499594	135765	137374	+	1527	-	GO:0004499;GO:0004499;GO:0004499;GO:0016020;GO:0016021;GO:0016021;GO:0016021;GO:0050660;GO:0050660;GO:0050660;GO:0050661;GO:0050661;GO:0050661;GO:0055114;GO:0055114	-	QP	COG2072;opiNOG23698	conserved hypothetical protein
AFUB_083410	169.041	282.477	55.6055	0.196849	-2.34484	1.13582e-07	8.8264e-07	DS499600	1019789	1021579	+	1668	-	GO:0005215;GO:0005215;GO:0016020;GO:0016021;GO:0016021;GO:0016021;GO:0022857;GO:0022857;GO:0055085;GO:0055085;GO:0055085	-	RG	NOG137836;opiNOG03856	MFS transporter, putative
AFUB_057030	247.872	414.117	81.6273	0.197112	-2.34291	1.29869e-06	8.49499e-06	DS499597	2345097	2350019	-	4815	-	GO:0000166;GO:0005215;GO:0005524;GO:0005524;GO:0005524;GO:0005524;GO:0016020;GO:0016021;GO:0016021;GO:0016021;GO:0016021;GO:0016887;GO:0016887;GO:0016887;GO:0042626;GO:0042626;GO:0055085;GO:0055085	-	QV	opiNOG01532;COG1131	ABC transporter, putative
AFUB_097260	109.06	182.189	35.9321	0.197225	-2.34209	0.00475086	0.014228	DS499602	1260302	1261510	-	1209	-	GO:0004609;GO:0004609;GO:0004609;GO:0008654;GO:0008654;GO:0008654	K01613	I	opiNOG53681;KOG2419	phosphatidylserine decarboxylase family protein
AFUB_077580	38.7232	64.6701	12.7764	0.197563	-2.33962	0.000122482	0.00055173	DS499599	1557728	1559154	+	1164	-	GO:0016020;GO:0016021;GO:0016021;GO:0016021	-	S	opiNOG30802	integral membrane protein, putative
AFUB_054540	105.961	176.952	34.97	0.197624	-2.33917	1.02266e-17	2.36173e-16	DS499597	1627132	1628757	-	1626	-	-	-	S	eurotNOG04814	conserved hypothetical protein
AFUB_058160	280.06	467.111	93.0089	0.199115	-2.32833	1.74805e-10	1.98125e-09	DS499597	2593802	2596429	+	2244	-	GO:0003824;GO:0003824;GO:0003844;GO:0003844;GO:0004553;GO:0004553;GO:0004553;GO:0005975;GO:0005975;GO:0005975;GO:0005978;GO:0005978;GO:0043169;GO:0043169;GO:0043169	K00700	G	opiNOG00598;COG0296	1,4-alpha-glucan branching enzyme
AFUB_092370	14.8261	24.7253	4.9268	0.199261	-2.32727	0.000606467	0.00231616	DS499601	1654044	1655887	+	1602	-	GO:0016020;GO:0016021;GO:0016021;GO:0016021;GO:0055085;GO:0055085;GO:0055085	-	G	opiNOG11471	putative allantoate permease of the major facilitator superfamily
AFUB_089940	20.5879	34.3043	6.87153	0.200311	-2.31968	4.92427e-05	0.00024078	DS499601	988911	990286	-	1320	-	GO:0008270;GO:0008270;GO:0008270	-	S	opiNOG52705	conserved hypothetical protein
AFUB_036540	829.813	1382.49	277.134	0.20046	-2.31861	5.74157e-74	1.17678e-71	DS499596	722167	723085	-	717	-	GO:0016020;GO:0016021;GO:0016021;GO:0016021;GO:0055114;GO:0055114;GO:0055114	-	SJ	COG0172;opiNOG28100	cytochrome b561, putative
AFUB_049600	36.3566	60.5678	12.1454	0.200526	-2.31814	6.8342e-08	5.48409e-07	DS499597	210733	211797	+	1065	-	-	-	R	opiNOG20325	conserved hypothetical protein
AFUB_085850	100.317	166.965	33.669	0.201653	-2.31005	8.54345e-18	1.98701e-16	DS499600	1779515	1781250	+	1299	-	GO:0016020;GO:0016021;GO:0016021;GO:0016021	-	E	eurotNOG01864;opiNOG03121	amino acid transporter, putative
AFUB_079440	220.297	366.153	74.4415	0.203307	-2.29827	0.000450048	0.00177521	DS499599	2083724	2084344	-	621	-	-	-	S	eurotNOG09380;ascNOG25923;opiNOG45573	conserved hypothetical protein
AFUB_057350	83.7839	139.249	28.3192	0.203372	-2.29781	1.83556e-15	3.58299e-14	DS499597	2432997	2434337	+	1290	-	GO:0016020;GO:0016021;GO:0016021;GO:0016021	-	S	NOG137391;opiNOG39688	conserved hypothetical protein
AFUB_055290	415.444	690.299	140.589	0.203664	-2.29574	3.29303e-26	1.32774e-24	DS499597	1836979	1838436	+	1458	-	GO:0016020;GO:0016021;GO:0016021;GO:0016021;GO:0055085;GO:0055085;GO:0055085	-	R	KOG2816;opiNOG12809	tetracycline-efflux transporter, putative
AFUB_100810	18.1594	30.1663	6.15256	0.203954	-2.29368	0.000210532	0.000896242	DS499604	82675	83400	+	726	-	-	-	S	opiNOG56595	conserved hypothetical protein
AFUB_049190	1804.87	2998.14	611.612	0.203997	-2.29338	1.21981e-22	3.94754e-21	DS499597	129943	130745	-	747	-	GO:0016740;GO:0016740;GO:0016740	-	SR	eurotNOG08359;opiNOG38155;eurotNOG11482	GNAT family acetyltransferase, putative
AFUB_047790	6.27048	10.4152	2.12579	0.204106	-2.29261	0.0406238	0.0876248	DS499596	3970730	3972079	-	1167	-	-	-	S	COG3673;opiNOG15592	conserved hypothetical protein
AFUB_046900	73.3317	121.744	24.9194	0.204687	-2.28851	1.64429e-13	2.66096e-12	DS499596	3735284	3736089	-	684	-	GO:0016020;GO:0016021;GO:0016021;GO:0016021	-	-	-	integral membrane protein
AFUB_024100	2191.47	3635.79	747.146	0.205497	-2.28281	3.71058e-15	6.99324e-14	DS499595	2083242	2085999	-	2622	-	-	-	S	opiNOG45227	conserved hypothetical protein
AFUB_101980	10.9103	18.0877	3.73292	0.206379	-2.27663	0.00511959	0.0151844	DS499604	425654	427386	+	1497	-	GO:0016702;GO:0016702;GO:0016702;GO:0046872;GO:0046872;GO:0046872;GO:0051213;GO:0055114;GO:0055114	K11159	Q	opiNOG43120;COG3670	lignostilbene dioxygenase, putative
AFUB_000730	13.3262	22.0922	4.56017	0.206415	-2.27638	0.00165611	0.00558929	DS499594	191288	192736	+	1449	-	-	-	S	opiNOG06452	conserved hypothetical protein
AFUB_089910	32.4377	53.7302	11.1452	0.207429	-2.26931	4.20833e-07	2.98497e-06	DS499601	984905	985683	-	741	-	-	K18338	SR	opiNOG10141;opiNOG80849	conserved hypothetical protein
AFUB_081840	450.209	745.258	155.16	0.208196	-2.26399	1.0518e-06	6.95873e-06	DS499600	575337	576965	+	1629	-	GO:0008643;GO:0008643;GO:0008643;GO:0016020;GO:0016020;GO:0016020;GO:0016021;GO:0016021;GO:0016021;GO:0016021;GO:0022857;GO:0022857;GO:0022891;GO:0055085;GO:0055085	-	R	eurotNOG05832;opiNOG00328	MFS sugar transporter Stl1, putative
AFUB_024119	57.6933	95.4468	19.9398	0.20891	-2.25904	9.10673e-11	1.07039e-09	DS499595	2086180	2087260	+	198	-	-	-	-	-	hypothetical protein
AFUB_101030	9.77654	16.1578	3.39531	0.210135	-2.25061	0.00685357	0.0195436	DS499604	147281	147982	-	594	-	-	-	T	opiNOG33254;eurotNOG04366	hypothetical protein
AFUB_082870	730.743	1207.45	254.04	0.210395	-2.24883	5.55511e-21	1.57496e-19	DS499600	875715	876896	-	1182	-	GO:0015140;GO:0015140;GO:0015140;GO:0016020;GO:0016021;GO:0016021;GO:0016021;GO:0016021;GO:0055085;GO:0055085;GO:0071423;GO:0071423	-	P	opiNOG05643;COG1275	C4-dicarboxylate transporter/malic acid transport protein, putative
AFUB_006420	1557.52	2571.95	543.086	0.211157	-2.24361	8.00238e-08	6.36953e-07	DS499594	1819873	1822668	+	1731	-	GO:0005783;GO:0005789;GO:0005789;GO:0005789;GO:0008374;GO:0008374;GO:0008374;GO:0016020;GO:0016021;GO:0016021;GO:0016021;GO:0016740;GO:0016746	K00637	I	COG5056;opiNOG02996	sterol o-acyltransferase (APE2), putative
AFUB_041590	166.654	275.027	58.2806	0.211909	-2.23848	2.44762e-25	9.55545e-24	DS499596	2156919	2159077	-	2034	-	GO:0005886;GO:0005886;GO:0005886;GO:0016020;GO:0016021;GO:0016021;GO:0016021	-	SR	opiNOG09587;euroNOG09888;opiNOG79527;opiNOG77984	pH signal transduction protein PalI, putative
AFUB_049990	6909.11	11399	2419.19	0.212228	-2.23631	5.94781e-16	1.22415e-14	DS499597	310351	311679	-	1329	-	GO:0003824;GO:0003824;GO:0010181;GO:0010181;GO:0010181;GO:0016491;GO:0016491;GO:0016491;GO:0055114;GO:0055114	-	C	COG1902;opiNOG05540	NADH-dependent flavin oxidoreductase, putative
AFUB_036290	680.197	1122.21	238.186	0.212248	-2.23618	0.000198267	0.000849172	DS499596	634753	636233	-	1350	-	GO:0016020;GO:0016021;GO:0016021;GO:0016021;GO:0055085;GO:0055085;GO:0055085	-	G	opiNOG24493	MFS transporter, putative
AFUB_055090	184.428	304.163	64.6937	0.212694	-2.23315	3.81543e-21	1.10077e-19	DS499597	1784754	1787856	-	2916	-	GO:0016020;GO:0016021;GO:0016021;GO:0016021	-	SR	KOG4711;opiNOG54724;opiNOG03117;opiNOG22874	conserved hypothetical protein
AFUB_010430	45.901	75.613	16.189	0.214103	-2.22362	5.1006e-09	4.77902e-08	DS499594	2955070	2955896	+	768	-	GO:0016491;GO:0016491;GO:0016491;GO:0055114	-	Q	opiNOG53006;KOG0725	short chain oxidoreductase/dehydrogenase, putative
AFUB_031050	367.09	604.576	129.603	0.21437	-2.22183	2.72122e-29	1.2628e-27	DS499595	4044631	4045974	+	1344	-	GO:0003824;GO:0003824;GO:0004356;GO:0004356;GO:0004356;GO:0006542;GO:0006542;GO:0006542;GO:0006807;GO:0006807	K01915	E	opiNOG03694;COG0174;opiNOG07124	FluG family protein
AFUB_061410	24.5061	40.3553	8.65686	0.214516	-2.22084	5.56706e-05	0.000269664	DS499597	3505509	3505889	+	381	-	-	-	S	opiNOG33076;COG0393	DUF74 domain protein
AFUB_099290	3498.36	5758.48	1238.24	0.215029	-2.2174	1.29784e-09	1.31903e-08	DS499603	328023	329612	+	1479	-	GO:0016787;GO:0016787;GO:0016787	-	QR	opiNOG23767;COG0412	dienelactone hydrolase
AFUB_086750	203.774	334.567	72.9797	0.218131	-2.19673	1.0891e-28	4.87026e-27	DS499601	53897	55215	+	1176	-	-	-	S	sordNOG07388;opiNOG50485	hypothetical protein
AFUB_044360	48.1958	79.1247	17.2668	0.218222	-2.19613	7.68956e-05	0.000360409	DS499596	3007141	3007775	+	582	-	-	-	-	-	conserved hypothetical protein
AFUB_073170	20.258	33.2341	7.28191	0.21911	-2.19027	0.000126971	0.000570124	DS499599	278505	280800	-	2037	-	GO:0000981;GO:0000981;GO:0000981;GO:0003677;GO:0003677;GO:0003677;GO:0003677;GO:0005634;GO:0005634;GO:0005634;GO:0005634;GO:0006351;GO:0006351;GO:0006351;GO:0006355;GO:0006355;GO:0006357;GO:0008270;GO:0008270;GO:0008270;GO:0046872	-	K	opiNOG55523	hypothetical protein
AFUB_090100	12.9227	21.1982	4.64724	0.219228	-2.1895	0.0280231	0.064777	DS499601	1032058	1032589	+	324	-	-	-	-	-	hypothetical protein
AFUB_087820	619.353	1015.89	222.816	0.219331	-2.18882	1.58147e-36	1.09567e-34	DS499601	326686	328375	+	1584	-	GO:0016311;GO:0016791;GO:0016791;GO:0016791	K01083	R	opiNOG03722;KOG1382	phytase, putative
AFUB_021600	469.901	770.661	169.142	0.219477	-2.18786	8.86531e-15	1.60917e-13	DS499595	1235914	1237560	-	1509	-	GO:0008643;GO:0008643;GO:0008643;GO:0016020;GO:0016020;GO:0016020;GO:0016021;GO:0016021;GO:0016021;GO:0016021;GO:0022857;GO:0022857;GO:0022891;GO:0055085;GO:0055085	-	R	KOG0254;eurotNOG08639	MFS sugar transporter, putative
AFUB_057080	265.897	435.937	95.8575	0.219888	-2.18516	5.78423e-34	3.42803e-32	DS499597	2361482	2362042	+	561	-	GO:0006629;GO:0008081	-	S	opiNOG16884	conserved hypothetical protein
AFUB_003340	19.7491	32.3733	7.12492	0.220086	-2.18386	0.000181846	0.000785684	DS499594	917724	917997	-	246	-	-	-	-	-	hypothetical protein
AFUB_084030	1421.43	2329.81	513.063	0.220217	-2.183	5.1959e-20	1.38529e-18	DS499600	1253578	1255733	-	1929	-	GO:0005215;GO:0006857;GO:0006857;GO:0006857;GO:0016020;GO:0016020;GO:0016020;GO:0016021;GO:0016021;GO:0016021;GO:0022857;GO:0022857;GO:0055085;GO:0055085	K03305	PE	opiNOG04140;opiNOG70095	MFS peptide transporter, putative
AFUB_066450	1581.85	2592.32	571.38	0.220412	-2.18172	4.05555e-27	1.67641e-25	DS499598	993518	995869	+	2298	-	GO:0004177;GO:0004177;GO:0004177;GO:0005576;GO:0005576;GO:0005576;GO:0006508;GO:0006508;GO:0006508;GO:0008233;GO:0008236;GO:0008236;GO:0008236;GO:0008236;GO:0009405;GO:0009405;GO:0009405;GO:0016787	K01278	OE	opiNOG01773;COG1506	extracellular dipeptidyl-peptidase Dpp4
AFUB_024230	369.239	604.788	133.691	0.221054	-2.17753	0.000787856	0.0029293	DS499595	2113395	2114911	-	1191	-	GO:0004367;GO:0004367;GO:0004367;GO:0004367;GO:0005975;GO:0005975;GO:0005975;GO:0006072;GO:0006072;GO:0009331;GO:0009331;GO:0009331;GO:0009331;GO:0016491;GO:0016491;GO:0016491;GO:0016616;GO:0016616;GO:0042803;GO:0042803;GO:0042803;GO:0046168;GO:0046168;GO:0046168;GO:0046168;GO:0051287;GO:0051287;GO:0051287;GO:0051287;GO:0055114;GO:0055114;GO:0055114	K00006	C	opiNOG00284;COG0240	glycerol 3-phosphate dehydrogenase (GfdB), putative
AFUB_072580	90.437	148.076	32.798	0.221495	-2.17466	3.69929e-12	5.11865e-11	DS499599	104869	105654	-	786	-	GO:0004725;GO:0004725;GO:0004725;GO:0016311;GO:0016311;GO:0016791;GO:0016791;GO:0035335	K01104	S	opiNOG24703;NOG40101	tyrosine/serine protein phosphatase, putative
AFUB_081740	171.936	281.319	62.5531	0.222356	-2.16905	2.31469e-07	1.71089e-06	DS499600	551123	552398	-	1245	-	GO:0016020;GO:0016021;GO:0016021;GO:0016021;GO:0055114;GO:0055114;GO:0055114	-	S	opiNOG27362	cellobiose dehydrogenase, putative
AFUB_081780	14.6633	23.9894	5.33718	0.222481	-2.16824	0.00133272	0.00463134	DS499600	560754	561730	+	912	-	-	-	S	opiNOG66330;opiNOG58235	hypothetical protein
AFUB_086760	186.721	305.375	68.068	0.2229	-2.16553	7.3694e-26	2.92339e-24	DS499601	56657	57580	+	744	-	-	-	S	eurotNOG06442;opiNOG38958	conserved hypothetical protein
AFUB_102360	51.5088	84.1903	18.8273	0.223628	-2.16083	0.000386694	0.00154709	DS499607	15203	15773	+	456	-	-	-	SR	opiNOG24686;eurotNOG12303	hypothetical protein
AFUB_047100	70.0488	114.407	25.691	0.224559	-2.15483	5.60719e-12	7.62981e-11	DS499596	3802049	3802975	-	927	-	GO:0016787;GO:0016787;GO:0016787	-	R	opiNOG52904;opiNOG60731	alpha/beta hydrolase, putative
AFUB_096340	933.214	1523.43	342.995	0.225146	-2.15107	2.56493e-68	4.55429e-66	DS499602	993254	995003	+	1647	-	GO:0005215;GO:0016020;GO:0016020;GO:0016020;GO:0016021;GO:0016021;GO:0016021;GO:0022857;GO:0022857;GO:0055085;GO:0055085;GO:0055085	-	HF	opiNOG32910;COG1953;opiNOG06861	NCS1 allantoate transporter
AFUB_101720	59.642	97.3107	21.9733	0.225806	-2.14685	2.20531e-07	1.63372e-06	DS499604	352995	353613	-	516	-	GO:0016020;GO:0016021;GO:0016021;GO:0016021	-	S	eurotNOG07589	conserved hypothetical protein
AFUB_077350	23.0709	37.6309	8.51098	0.22617	-2.14452	5.69674e-05	0.000275133	DS499599	1499515	1501313	+	1416	-	GO:0016311;GO:0016791;GO:0016791;GO:0016791	K01078	R	NOG27562;opiNOG06747;KOG1382	histidine acid phosphatase, putative
AFUB_077720	65.3965	106.657	24.1362	0.226298	-2.1437	4.68329e-11	5.72351e-10	DS499599	1589692	1590902	-	1113	-	-	-	R	eurotNOG07837;opiNOG04587	hypothetical protein
AFUB_061940	1398.11	2279.38	516.831	0.226741	-2.14088	5.21758e-26	2.09512e-24	DS499597	3615897	3617592	-	1596	-	GO:0000981;GO:0000981;GO:0000981;GO:0005634;GO:0005634;GO:0005634;GO:0006355;GO:0006355;GO:0006357;GO:0008270;GO:0008270;GO:0008270	-	R	opiNOG57325	C6 transcription factor, putative
AFUB_072400	23.7779	38.7509	8.80483	0.227216	-2.13786	4.80327e-05	0.000235684	DS499599	55946	57385	-	1440	-	-	-	S	NOG129998;opiNOG73648;NOG178458	hypothetical protein
AFUB_071340	576.753	939.586	213.921	0.227676	-2.13495	1.68564e-53	2.18201e-51	DS499598	2340892	2342584	+	1545	-	-	-	S	opiNOG64052	conserved hypothetical protein
AFUB_049780	267.721	436.03	99.4119	0.227993	-2.13294	5.96867e-33	3.41394e-31	DS499597	248631	250490	+	1770	-	GO:0000981;GO:0000981;GO:0000981;GO:0003677;GO:0003677;GO:0003677;GO:0003677;GO:0005634;GO:0005634;GO:0005634;GO:0005634;GO:0006351;GO:0006351;GO:0006351;GO:0006355;GO:0006355;GO:0006357;GO:0008270;GO:0008270;GO:0008270;GO:0016020;GO:0016021;GO:0016021;GO:0016021;GO:0046872	-	SK	opiNOG06859;opiNOG05763	hypothetical protein
AFUB_068250	259.19	422.085	96.2961	0.228144	-2.13198	4.25911e-14	7.3382e-13	DS499598	1490802	1495062	-	4080	-	GO:0004854;GO:0004854;GO:0004854;GO:0004855;GO:0004855;GO:0004855;GO:0005506;GO:0005506;GO:0005506;GO:0009055;GO:0009055;GO:0009055;GO:0016491;GO:0016491;GO:0016614;GO:0016614;GO:0022900;GO:0046872;GO:0046872;GO:0046872;GO:0050660;GO:0050660;GO:0050660;GO:0051536;GO:0051536;GO:0051536;GO:0051537;GO:0051537;GO:0051537;GO:0051537;GO:0055114;GO:0055114;GO:0071949;GO:0071949	K00106	F	COG4630;opiNOG03442	xanthine dehydrogenase HxA, putative
AFUB_021390	33.4959	54.5158	12.4761	0.228852	-2.12751	1.09987e-06	7.25724e-06	DS499595	1181293	1182786	-	1275	-	GO:0016020;GO:0016021;GO:0016021;GO:0016021;GO:0071949;GO:0071949;GO:0071949	K00480	HCI	COG0654;opiNOG50043	salicylate hydroxylase, putative
AFUB_046970	2440.31	3970.83	909.781	0.229116	-2.12585	3.48009e-20	9.38004e-19	DS499596	3753761	3754392	-	534	-	GO:0016020;GO:0016021;GO:0016021;GO:0016021;GO:0016021	K05770	T	opiNOG29479;COG3476	benzodiazepine receptor family protein
AFUB_013040	2128.07	3462.76	793.378	0.229117	-2.12584	0.000108949	0.00049622	DS499594	3672135	3672623	+	489	-	-	-	S	opiNOG46163	conserved hypothetical protein
AFUB_077400	6102.3	9905.05	2299.54	0.232158	-2.10682	5.7399e-20	1.52619e-18	DS499599	1511256	1512953	+	1428	-	GO:0005886;GO:0005886;GO:0005886;GO:0016020;GO:0016740;GO:0016740;GO:0016740;GO:0031225;GO:0031225;GO:0031225	-	R	opiNOG07925	1,3-beta-glucanosyltransferase Gel2
AFUB_097510	59499.2	96562.9	22435.5	0.232341	-2.10569	5.78222e-48	5.86448e-46	DS499602	1352787	1356259	+	3336	-	GO:0016787;GO:0016787;GO:0016787	-	S	opiNOG24757	alpha-1,3-glucanase/mutanase, putative
AFUB_039180	11323.8	18364.1	4283.36	0.233246	-2.10008	4.97504e-07	3.49104e-06	DS499596	1502403	1503716	+	1314	-	-	-	S	opiNOG58847;eurotNOG06360;opiNOG09980;NOG100301	conserved hypothetical protein
AFUB_023680	195.407	316.755	74.06	0.233809	-2.0966	8.24267e-26	3.24366e-24	DS499595	1931601	1933470	+	1686	-	-	-	S	opiNOG55175;opiNOG01176	conserved hypothetical protein
AFUB_086160	128.537	208.319	48.7544	0.234037	-2.09519	8.57237e-05	0.000397432	DS499600	1856478	1858414	+	1686	-	GO:0004177;GO:0004177;GO:0004177;GO:0004177;GO:0005737;GO:0005737;GO:0006508;GO:0006508;GO:0006508;GO:0008233;GO:0008235;GO:0008235;GO:0008235;GO:0016787;GO:0046872;GO:0046872;GO:0070006;GO:0070084	K01265	OJ	opiNOG02930;sorNOG02855;sordNOG08440;COG0024	methionine aminopeptidase, type II, putative
AFUB_085670	285.43	462.507	108.353	0.234274	-2.09373	7.71599e-34	4.49171e-32	DS499600	1738123	1738892	+	720	-	-	-	S	opiNOG56372	conserved hypothetical protein
AFUB_068660	179.729	291.228	68.2303	0.234284	-2.09367	2.14527e-24	7.75927e-23	DS499598	1636257	1639337	+	3081	-	-	-	S	opiNOG14749	conserved hypothetical protein
AFUB_054630	547.317	886.641	207.993	0.234585	-2.09182	4.70864e-50	5.26404e-48	DS499597	1649552	1652114	+	2496	-	GO:0015095;GO:0015095;GO:0015095;GO:0015693;GO:0015693;GO:0016020;GO:0016021;GO:0016021;GO:0016021;GO:0016021;GO:1903830	-	S	opiNOG16115;KOG2922	DUF803 domain membrane protein
AFUB_088020	68.0487	110.152	25.9457	0.235546	-2.08592	2.44111e-11	3.06713e-10	DS499601	375769	377728	-	1707	-	GO:0004497;GO:0004497;GO:0004497;GO:0005506;GO:0005506;GO:0005506;GO:0016705;GO:0016705;GO:0016705;GO:0020037;GO:0020037;GO:0020037;GO:0055114;GO:0055114	-	JQ	opiNOG04525;COG2124;opiNOG10153	cytochrome P450 monooxygenase, putative
AFUB_010490	223.091	360.955	85.2264	0.236114	-2.08245	5.30927e-28	2.2909e-26	DS499594	2975847	2977323	-	1041	-	GO:0005515;GO:0043130;GO:0043130	-	O	opiNOG24087;opiNOG08825;KOG0013	ubiquitin domain protein, putative
AFUB_033520	3312.65	5357.25	1268.06	0.2367	-2.07887	1.67469e-40	1.40817e-38	DS499595	4700653	4702280	+	1527	-	GO:0016020;GO:0016021;GO:0016021;GO:0016021;GO:0055085;GO:0055085;GO:0055085	-	R	KOG0255;opiNOG18152	MFS transporter, putative
AFUB_051010	1406.76	2274.87	538.647	0.236782	-2.07837	4.65938e-75	1.01864e-72	DS499597	573759	576083	-	2142	-	GO:0004373;GO:0004373;GO:0004373;GO:0004373;GO:0005978;GO:0005978;GO:0005978;GO:0005978;GO:0016740;GO:0016757	K00693	MG	COG0438;opiNOG03530	glycogen synthase Gsy1, putative
AFUB_091710	1037.87	1678.19	397.557	0.236896	-2.07767	4.4246e-18	1.04387e-16	DS499601	1508641	1509949	+	1089	-	GO:0016020;GO:0016021;GO:0016021;GO:0016021	-	S	opiNOG54222;eurotNOG01261	plasma membrane protein Pth11-like, putative
AFUB_080060	26.594	42.9971	10.1909	0.237013	-2.07696	2.43544e-05	0.000126705	DS499600	31197	32025	+	777	-	GO:0005515	-	R	opiNOG79880;opiNOG24956;sordNOG15680	BTB/POZ domain protein
AFUB_018390	84.2812	136.215	32.3472	0.237471	-2.07418	3.05789e-13	4.86002e-12	DS499595	308411	309262	-	783	-	-	-	R	NOG134666;opiNOG32717	EF-hand calcium-binding domain protein, putative
AFUB_049200	243.568	393.646	93.4909	0.2375	-2.074	1.78662e-29	8.36988e-28	DS499597	131412	134996	-	3144	-	GO:0000166;GO:0000166;GO:0000166;GO:0005524;GO:0005524;GO:0005524;GO:0016020;GO:0016021;GO:0016021;GO:0016021;GO:0016021;GO:0016787;GO:0016787	K01541	P	opiNOG07276;COG0474	H /K ATPase alpha subunit, putative
AFUB_094790	105.014	169.658	40.3685	0.23794	-2.07133	9.72035e-15	1.75788e-13	DS499602	544765	546240	-	1410	-	GO:0006355;GO:0006355	-	S	eurotNOG03768;opiNOG62725	conserved hypothetical protein
AFUB_000480	101.284	163.626	38.9416	0.237991	-2.07102	0.00141817	0.00488343	DS499594	137675	138176	-	456	-	GO:0016020;GO:0016021;GO:0016021;GO:0016021	-	S	eurotNOG07213;opiNOG38290	conserved hypothetical protein
AFUB_049970	452.613	731.186	174.041	0.238025	-2.07081	1.12154e-27	4.75593e-26	DS499597	307689	308512	-	711	-	-	-	SR	COG0693;opiNOG27320	ThiJ/PfpI family protein
AFUB_084900	46862.3	75654.5	18070.1	0.238851	-2.06582	2.53405e-109	9.23334e-107	DS499600	1509969	1510446	-	375	-	GO:0016020;GO:0016020;GO:0016020;GO:0016021;GO:0016021;GO:0016021	-	S	opiNOG41890	conserved hypothetical protein
AFUB_017500	387.363	624.877	149.85	0.239807	-2.06006	5.03025e-25	1.91072e-23	DS499595	87224	88010	+	435	-	GO:0016020;GO:0016021;GO:0016021;GO:0016021	-	-	-	conserved hypothetical protein
AFUB_051480	11.2499	18.1469	4.35294	0.239872	-2.05966	0.00742726	0.0208889	DS499597	722869	723313	-	285	-	-	-	-	-	hypothetical protein
AFUB_060500	156.112	251.597	60.6263	0.240966	-2.0531	0.00888186	0.0243941	DS499597	3269087	3269909	-	609	-	-	-	S	opiNOG27904	DUF1264 domain protein
AFUB_090820	1397.2	2251.47	542.93	0.241145	-2.05203	0.0116152	0.0307674	DS499601	1241582	1244646	+	1683	-	GO:0002949;GO:0002949;GO:0002949;GO:0002949;GO:0004222;GO:0004222;GO:0004222;GO:0005739;GO:0005739;GO:0005739;GO:0006508;GO:0008033;GO:0016740;GO:0016746;GO:0016747;GO:0046872;GO:0046872;GO:0046872;GO:0061711;GO:0061711;GO:0061711	K01409	O	opiNOG08466;COG0533	PROBABLE O-SIALOGLYCOPROTEIN ENDOPEPTIDASE
AFUB_049650	177.533	286.049	69.0168	0.241276	-2.05124	1.25335e-15	2.491e-14	DS499597	220723	222355	-	1443	-	GO:0003924;GO:0003924;GO:0003924;GO:0005525;GO:0005525;GO:0005525;GO:0005622;GO:0006913;GO:0006913;GO:0006913	K07936	U	saccNOG00612;sacNOG02513;KOG0096	RAN small monomeric GTPase (Ran), putative
AFUB_029140	431.138	694.186	168.09	0.24214	-2.04609	0.00392914	0.0120308	DS499595	3475153	3476661	-	1449	-	-	-	S	eurotNOG07521;opiNOG71826;NOG116197	hypothetical protein
AFUB_045170	138.82	223.394	54.2453	0.242823	-2.04202	6.40025e-19	1.6145e-17	DS499596	3291616	3292237	+	558	-	GO:0005576;GO:0005576;GO:0005576;GO:0005618;GO:0005618;GO:0005618;GO:0030435;GO:0030435;GO:0030435	-	R	opiNOG34660;opiNOG40572	cell wall protein PhiA
AFUB_046720	102.193	164.26	40.1273	0.244292	-2.03332	1.1361e-09	1.16913e-08	DS499596	3694331	3696173	+	1605	-	GO:0016020;GO:0016021;GO:0016021;GO:0016021;GO:0016021;GO:0022857;GO:0022857;GO:0022857;GO:0055085;GO:0055085	-	R	KOG0254;opiNOG14209;sordNOG06789	MFS hexose transporter, putative
AFUB_097520	3370.2	5416.78	1323.63	0.244357	-2.03294	4.95892e-23	1.64262e-21	DS499602	1356542	1357384	-	843	-	GO:0016020;GO:0016021;GO:0016021;GO:0016021;GO:0055085;GO:0055085;GO:0055085	-	T	opiNOG14473;KOG2262	hypothetical protein
AFUB_071210	149.636	240.32	58.9509	0.245301	-2.02737	1.55678e-16	3.33674e-15	DS499598	2305187	2306151	+	903	-	-	-	S	sordNOG05400;opiNOG17765	hypothetical protein
AFUB_057840	269.997	433.602	106.391	0.245365	-2.027	5.5242e-31	2.80139e-29	DS499597	2524186	2525080	-	633	-	-	-	S	opiNOG42386	conserved hypothetical protein
AFUB_071200	70.2714	112.82	27.7228	0.245726	-2.02488	9.45022e-07	6.31598e-06	DS499598	2304358	2305010	+	591	-	-	-	S	opiNOG17765	hypothetical protein
AFUB_031100	161.067	258.584	63.5495	0.24576	-2.02468	8.98985e-21	2.49837e-19	DS499595	4052661	4053891	-	1041	-	GO:0016020;GO:0016021;GO:0016021;GO:0016021	-	S	opiNOG71687;eurotNOG01457;opiNOG28590	integral membrane protein, putative
AFUB_060350	641.454	1029.35	253.56	0.246331	-2.02133	1.03564e-16	2.24419e-15	DS499597	3203125	3205141	+	1815	-	GO:0004371;GO:0004371;GO:0004371;GO:0005524;GO:0005524;GO:0005524;GO:0006071;GO:0006071;GO:0006071;GO:0016301;GO:0016310	K00863	G	opiNOG03609;COG2376	dihydroxyacetone kinase (DakA), putative
AFUB_016910	18.1878	29.1636	7.21199	0.247294	-2.0157	0.000747938	0.00279355	DS499594	4813735	4814649	-	915	-	-	-	S	eurotNOG07512;opiNOG69134	hypothetical protein
AFUB_041570	35.5878	57.0219	14.1538	0.248216	-2.01033	0.0014877	0.00508723	DS499596	2150917	2151854	-	891	-	GO:0016020;GO:0016021;GO:0016021;GO:0016021	-	S	NOG72106;opiNOG54502;opiNOG68676	DUF1275 domain protein
AFUB_096710	23.4178	37.4979	9.33779	0.249022	-2.00566	0.00178351	0.00595795	DS499602	1144644	1145359	+	585	-	GO:0005515;GO:0016740;GO:0016740;GO:0016740	K00799	O	opiNOG30395;opiNOG45441	glutathione S-transferase, putative
AFUB_012120	672.497	1075.68	269.316	0.250369	-1.99787	8.09e-30	3.88241e-28	DS499594	3409627	3411069	-	1257	-	GO:0003824;GO:0003824;GO:0008152;GO:0008152;GO:0016740;GO:0016746;GO:0016747;GO:0016747;GO:0016747	-	I	opiNOG00388;COG0183	3-ketoacyl-CoA ketothiolase (Kat1), putative
AFUB_052770	2052.04	3282.08	821.988	0.250447	-1.99742	3.40163e-78	7.7826e-76	DS499597	1064874	1066486	-	1305	-	GO:0003824;GO:0003824;GO:0006520;GO:0006520;GO:0006520;GO:0016765;GO:0016765;GO:0016765;GO:0019346;GO:0019346;GO:0030170;GO:0030170;GO:0030170	K17069	E	COG2873;opiNOG00778	homocysteine synthase CysD
AFUB_006860	78.302	125.078	31.5257	0.252047	-1.98823	2.25773e-11	2.86971e-10	DS499594	1936062	1937891	+	1830	-	-	-	-	-	conserved hypothetical protein
AFUB_002950	10994.5	17559.6	4429.29	0.252242	-1.98712	3.61884e-08	3.01713e-07	DS499594	821130	823973	-	2844	-	GO:0000166;GO:0000166;GO:0004812;GO:0004812;GO:0004812;GO:0004815;GO:0004815;GO:0004815;GO:0005524;GO:0005524;GO:0005524;GO:0005737;GO:0005737;GO:0005737;GO:0006418;GO:0006418;GO:0006422;GO:0006422;GO:0006422	K01876	J	COG0017;opiNOG00096	aspartyl-tRNA synthetase, cytoplasmic
AFUB_051150	39.0852	62.3625	15.8079	0.253485	-1.98003	0.00412941	0.0126009	DS499597	621430	623113	-	1617	-	GO:0004497;GO:0004497;GO:0004497;GO:0005506;GO:0005506;GO:0005506;GO:0016020;GO:0016021;GO:0016021;GO:0016021;GO:0016705;GO:0016705;GO:0016705;GO:0020037;GO:0020037;GO:0020037;GO:0046872;GO:0055114;GO:0055114	K00493	Q	COG2124;opiNOG08482;opiNOG70731	sporulation-specific N-formyltyrosine oxidase Dit2, putative
AFUB_049500	12213.6	19470.2	4957.01	0.254595	-1.97372	8.63607e-13	1.28066e-11	DS499597	192677	193804	-	1014	-	GO:0000166;GO:0004365;GO:0004365;GO:0004365;GO:0006006;GO:0006006;GO:0006006;GO:0006096;GO:0006096;GO:0006096;GO:0016491;GO:0016620;GO:0016620;GO:0050661;GO:0050661;GO:0050661;GO:0051287;GO:0051287;GO:0051287;GO:0051287;GO:0055114;GO:0055114;GO:0055114	K00134	G	opiNOG04242;COG0057	glyceraldehyde 3-phosphate dehydrogenase, putative
AFUB_037030	161.863	257.865	65.8618	0.255412	-1.9691	9.80101e-20	2.57144e-18	DS499596	873402	875030	+	1524	-	GO:0016491;GO:0016491;GO:0016491;GO:0055114;GO:0055114	K00280	Q	KOG0029;opiNOG11756	flavin containing amine oxidase, putative
AFUB_003610	396.574	631.409	161.74	0.256157	-1.9649	3.60873e-37	2.59143e-35	DS499594	992618	994377	-	1557	-	GO:0016020;GO:0016021;GO:0016021;GO:0016021;GO:0055085;GO:0055085;GO:0055085	-	RG	KOG0254;opiNOG24705;NOG231243	MFS transporter, putative
AFUB_068080	116.296	185.154	47.4378	0.256207	-1.96462	1.51258e-15	2.97616e-14	DS499598	1435895	1438067	+	2025	-	GO:0005515	-	R	opiNOG38900;KOG1337	SET domain protein
AFUB_080900	310.472	493.582	127.361	0.258035	-1.95436	1.56234e-06	1.00459e-05	DS499600	335849	338104	+	2037	-	GO:0008643;GO:0008643;GO:0008643;GO:0016020;GO:0016020;GO:0016020;GO:0016021;GO:0016021;GO:0016021;GO:0016021;GO:0022857;GO:0022857;GO:0022891;GO:0055085;GO:0055085	-	R	KOG0254;opiNOG09651	MFS sugar transporter, putative
AFUB_042980	1903.67	3025.66	781.674	0.258348	-1.95261	1.62853e-50	1.88488e-48	DS499596	2551593	2552786	-	621	-	GO:0000786;GO:0000786;GO:0000786;GO:0003677;GO:0003677;GO:0003677;GO:0003677;GO:0005634;GO:0005634;GO:0005634;GO:0005634;GO:0005694;GO:0006334;GO:0006334;GO:0006334	K11275	SB	opiNOG42278;NOG85420	histone H1
AFUB_000830	139.755	222.074	57.4351	0.25863	-1.95104	0.0420513	0.0902292	DS499594	217827	219681	+	1799	-	GO:0003824;GO:0003824;GO:0003824;GO:0008152;GO:0008152	-	I	KOG1176;COG0318	adenylate-forming enzyme, putative
AFUB_034480	52.7552	83.8029	21.7076	0.259031	-1.9488	2.92362e-06	1.79095e-05	DS499596	151084	152589	+	1263	-	-	K04708	QR	onyNOG06441;NOG23905;opiNOG24474	conserved hypothetical protein
AFUB_037970	2771.35	4400.61	1142.08	0.259529	-1.94604	1.10954e-21	3.33811e-20	DS499596	1135763	1138318	-	2280	-	GO:0003700;GO:0003700;GO:0006357;GO:0006357	-	K	opiNOG21197;KOG4091	conserved hypothetical protein
AFUB_016000	101.834	161.701	41.9671	0.259535	-1.946	5.65391e-14	9.6736e-13	DS499594	4531705	4532849	+	993	-	GO:0016491;GO:0016491;GO:0016491;GO:0055114	-	QI	COG1028;opiNOG06230	short chain dehydrogenase family protein
AFUB_097500	5240.03	8319.72	2160.33	0.259664	-1.94528	5.92074e-21	1.6738e-19	DS499602	1350028	1350816	-	789	-	-	-	S	eurotNOG10315	conserved hypothetical protein
AFUB_006340	465.012	738.197	191.826	0.259858	-1.9442	6.77145e-21	1.89794e-19	DS499594	1793752	1794948	+	1197	-	GO:0016020;GO:0016021;GO:0016021;GO:0016021	-	S	opiNOG24843;NOG134483;opiNOG36960	integral membrane protein
AFUB_022410	757.246	1201.45	313.043	0.260555	-1.94034	1.2111e-38	9.30847e-37	DS499595	1484905	1487432	+	2292	-	GO:0000981;GO:0000981;GO:0000981;GO:0003677;GO:0003677;GO:0003677;GO:0003677;GO:0005634;GO:0005634;GO:0005634;GO:0005634;GO:0006351;GO:0006351;GO:0006351;GO:0006355;GO:0006355;GO:0006357;GO:0008270;GO:0008270;GO:0008270;GO:0046872	-	K	eurotNOG00454	C6 transcription factor, putative
AFUB_075940	16.0501	25.4355	6.66475	0.262026	-1.93222	0.00226292	0.00735955	DS499599	1125860	1127255	+	1227	-	GO:0016020;GO:0016021;GO:0016021;GO:0016021;GO:0055085;GO:0055085;GO:0055085	-	G	opiNOG06403;opiNOG08801;KOG2504;opiNOG12271	MFS monocarboxylate transporter, putative
AFUB_034970	4133.62	6541.79	1725.44	0.263757	-1.92272	0.000119446	0.000539607	DS499596	273353	273949	-	537	-	-	-	L	opiNOG32585	mismatched base pair and cruciform DNA recognition protein, putative
AFUB_071960	133.947	211.854	56.0407	0.264526	-1.91852	4.97301e-12	6.80452e-11	DS499598	2574692	2576419	-	1626	-	GO:0003677;GO:0005634;GO:0006351;GO:0008270	-	SK	eurotNOG00782;opiNOG18708	MFS transporter, pseudogene
AFUB_010780	11.4374	18.0881	4.78663	0.264629	-1.91796	0.0110911	0.0295729	DS499594	3058214	3059815	+	1602	-	GO:0016020;GO:0016021;GO:0016021;GO:0016021;GO:0055085;GO:0055085;GO:0055085	-	RG	KOG0254;NOG18552;opiNOG51938	MFS transporter of unkown specificity
AFUB_047430	8.13673	12.8639	3.4096	0.265052	-1.91565	0.0396027	0.0858352	DS499596	3887139	3887665	+	468	-	-	-	S	eurotNOG07415;opiNOG41701	conserved hypothetical protein
AFUB_049470	163.439	258.358	68.5201	0.265213	-1.91477	7.87357e-17	1.72902e-15	DS499597	188179	189223	+	939	-	-	-	S	eurotNOG00352	conserved hypothetical protein
AFUB_008500	125.734	198.312	53.1564	0.268045	-1.89945	9.7228e-16	1.95405e-14	DS499594	2429460	2431891	+	2328	-	-	-	R	opiNOG12313	conserved hypothetical protein
AFUB_101210	2398.76	3782.47	1015.06	0.26836	-1.89776	3.71734e-06	2.22723e-05	DS499604	204065	207824	-	3666	-	GO:0000155;GO:0000155;GO:0000155;GO:0000160;GO:0000160;GO:0005622;GO:0005622;GO:0007165;GO:0007165;GO:0016301;GO:0016310;GO:0016310;GO:0016310;GO:0016772;GO:0016772;GO:0023014	-	T	opiNOG66455;eurotNOG08136	sensor histidine kinase/response regulator, putative fkh
AFUB_046990	17.6128	27.7597	7.46584	0.268945	-1.89462	0.00160226	0.00542618	DS499596	3756174	3764303	+	7683	-	GO:0003824;GO:0003824;GO:0016491;GO:0016491;GO:0016491;GO:0016740;GO:0016740;GO:0016740;GO:0031177;GO:0031177;GO:0031177;GO:0055114	-	I	opiNOG01973;KOG1202	polyketide synthase, putative
AFUB_047770	517.929	816.154	219.704	0.269195	-1.89328	6.09868e-26	2.4291e-24	DS499596	3967379	3967597	+	171	-	-	-	S	opiNOG45630;eurotNOG12903;euroNOG13212	conserved hypothetical protein
AFUB_030110	829.481	1306.79	352.177	0.269499	-1.89165	1.08292e-19	2.83344e-18	DS499595	3762031	3763602	-	1521	-	-	-	R	opiNOG04768	endoglucanase, putative
AFUB_017940	235.786	371.123	100.45	0.270665	-1.88542	6.36844e-25	2.40972e-23	DS499595	187829	188417	-	321	-	-	-	S	opiNOG45669	hypothetical protein
AFUB_101220	132.538	208.542	56.5353	0.271098	-1.88311	2.25004e-06	1.40903e-05	DS499604	209179	209986	+	762	-	-	-	S	opiNOG22099;sordNOG07524;NOG32666	nucleoside-diphosphate-sugar epimerases, putative
AFUB_049330	61.0365	96.0256	26.0474	0.271255	-1.88228	7.58027e-09	6.95659e-08	DS499597	163515	164488	+	834	-	GO:0016020;GO:0016021;GO:0016021;GO:0016021	-	S	eurotNOG01457;eurotNOG11436	hypothetical protein
AFUB_054730	949.852	1493.59	406.118	0.271908	-1.87881	1.72351e-17	3.92498e-16	DS499597	1679961	1681093	+	1026	-	GO:0003824;GO:0003824;GO:0003824;GO:0050662;GO:0050662;GO:0050662	-	R	opiNOG05964;euroNOG06615	nucleoside-diphosphate-sugar epimerase, putative
AFUB_096470	1650.56	2595.12	705.997	0.272047	-1.87807	3.13859e-55	4.34894e-53	DS499602	1039605	1041016	+	1200	-	GO:0016020;GO:0016021;GO:0016021;GO:0016021	-	S	opiNOG21826	conserved hypothetical protein
AFUB_032960	89.8423	141.239	38.4459	0.272205	-1.87723	4.46076e-12	6.12919e-11	DS499595	4580617	4581182	+	519	-	GO:0016020;GO:0016021;GO:0016021;GO:0016021	-	-	-	hypothetical protein
AFUB_030030	8.07255	12.6889	3.45621	0.272381	-1.8763	0.0354219	0.0785042	DS499595	3744105	3745904	+	1743	-	GO:0016702;GO:0016702;GO:0016702;GO:0046872;GO:0046872;GO:0046872;GO:0051213;GO:0055114;GO:0055114	K17842	Q	opiNOG02497;COG3670	dioxygenase, putative
AFUB_072600	103.715	163.01	44.4198	0.272498	-1.87568	8.80531e-13	1.30266e-11	DS499599	110676	113469	-	2601	-	-	-	S	eurotNOG06226	conserved hypothetical protein
AFUB_055560	2294.64	3605.61	983.669	0.272816	-1.874	4.21251e-66	7.14528e-64	DS499597	1932108	1933204	-	1035	-	-	-	RG	opiNOG26651;COG4305	extracellular cellulase CelA/allergen Asp F7-like, putative
AFUB_018050	27.3289	42.9318	11.726	0.273131	-1.87233	0.00137094	0.00474405	DS499595	214313	214879	+	567	-	-	-	S	opiNOG31667;sorNOG01264	hypothetical protein
AFUB_076020	19.1305	30.0501	8.21097	0.273243	-1.87174	0.000964382	0.00349967	DS499599	1150860	1151678	+	765	-	GO:0016491;GO:0016491;GO:0016491;GO:0055114	-	Q	eurotNOG05957;KOG0725;opiNOG20485	oxidoreductase, short chain dehydrogenase/reductase family
AFUB_024730	167.655	263.105	72.2056	0.274437	-1.86545	0.046591	0.0983203	DS499595	2252292	2253245	+	954	-	-	-	S	opiNOG32740;opiNOG41870	conserved hypothetical protein
AFUB_080540	22.8412	35.8325	9.84997	0.274889	-1.86308	0.0465754	0.0983203	DS499600	246668	247045	+	327	-	-	-	S	opiNOG42342;sordNOG15271	conserved hypothetical protein
AFUB_000750	349.436	547.272	151.6	0.277011	-1.85199	5.52155e-31	2.80139e-29	DS499594	196535	197929	-	1290	-	GO:0016020;GO:0016021;GO:0016021;GO:0016021	-	S	opiNOG29936;eurotNOG08013	toxin biosynthesis protein Tri7-like , putative
AFUB_069840	162.952	255.024	70.8812	0.27794	-1.84716	5.42492e-18	1.2768e-16	DS499598	1949899	1950307	+	360	-	-	-	S	eurotNOG12458	hypothetical protein
AFUB_034540	4641.03	7261.9	2020.16	0.278186	-1.84588	2.31956e-09	2.2797e-08	DS499596	168256	170148	-	1893	-	GO:0004620;GO:0004620;GO:0004622;GO:0004622;GO:0004622;GO:0005886;GO:0005886;GO:0005886;GO:0006629;GO:0009395;GO:0009395;GO:0009395;GO:0016020;GO:0016042;GO:0016787;GO:0031225;GO:0031225;GO:0031225	K13333	I	KOG1325;opiNOG13957	lysophospholipase Plb3
AFUB_033510	1137.93	1779.43	496.432	0.278983	-1.84175	1.64213e-43	1.49586e-41	DS499595	4698421	4699527	-	996	-	GO:0016020;GO:0016021;GO:0016021;GO:0016021	-	SR	opiNOG57106;eurotNOG07501	hypothetical protein
AFUB_096970	24.5144	38.3253	10.7034	0.279277	-1.84023	0.00023359	0.000983606	DS499602	1205254	1208830	+	1542	-	-	-	S	eurotNOG10855;eurotNOG03315	conserved hypothetical protein
AFUB_029980	750.894	1173.76	328.026	0.279466	-1.83926	2.85372e-14	4.98665e-13	DS499595	3733656	3735614	+	1959	-	GO:0000272;GO:0004553;GO:0004553;GO:0005886;GO:0005886;GO:0005886;GO:0005975;GO:0005975;GO:0005975;GO:0008152;GO:0016020;GO:0016787;GO:0016798;GO:0030245;GO:0030245;GO:0030245;GO:0031225;GO:0031225;GO:0031225;GO:0052861;GO:0052861;GO:0052861;GO:0052862;GO:0052862;GO:0052862	-	G	eurotNOG00676	GPI anchored endo-1,3(4)-beta-glucanase, putative
AFUB_055050	87.8996	137.382	38.4176	0.279642	-1.83835	9.59334e-06	5.35334e-05	DS499597	1774953	1776351	+	1077	-	-	-	S	opiNOG19984	beta-lactamase family protein
AFUB_068140	377.009	588.998	165.019	0.280168	-1.83563	0.00123012	0.00432511	DS499598	1460123	1464014	+	3729	-	GO:0006869;GO:0008289;GO:0008289;GO:0008289;GO:0016020;GO:0016021;GO:0016021;GO:0016021;GO:0061817;GO:0061817	-	R	opiNOG10815;COG5038	C2 domain protein
AFUB_036130	356.974	557.605	156.342	0.280382	-1.83453	2.22686e-31	1.17784e-29	DS499596	593918	594932	-	807	-	GO:0003677;GO:0008270	K10581	SOR	opiNOG43229;NOG84491;opiNOG37549;opiNOG01662	hypothetical protein
AFUB_026020	357.648	558.504	156.792	0.280736	-1.83271	4.42877e-31	2.29317e-29	DS499595	2588698	2589815	-	942	-	GO:0016491;GO:0016491;GO:0016491;GO:0055114;GO:0055114	K18097	CR	opiNOG01590;COG0656	glycerol dehydrogenase, putative
AFUB_085270	13.3369	20.8207	5.853	0.281114	-1.83077	0.0342855	0.0764544	DS499600	1622635	1624461	-	1827	-	GO:0008643;GO:0008643;GO:0008643;GO:0016020;GO:0016020;GO:0016020;GO:0016021;GO:0016021;GO:0016021;GO:0016021;GO:0022857;GO:0022857;GO:0022891;GO:0055085;GO:0055085	K08141	R	opiNOG51923;eurotNOG03763	MFS sugar transporter, putative
AFUB_097940	3856.38	6018.41	1694.35	0.281528	-1.82865	3.96154e-09	3.77285e-08	DS499602	1522129	1524178	+	1740	-	GO:0003824;GO:0003824;GO:0016491;GO:0016491;GO:0016614;GO:0016614;GO:0050660;GO:0050660;GO:0050660;GO:0055114;GO:0055114;GO:0071949;GO:0071949	K00102	C	opiNOG04565;COG0277	D-lactate dehydrogenase (cytochrome), putative
AFUB_034180	3683.06	5747.92	1618.21	0.28153	-1.82864	2.90831e-34	1.75534e-32	DS499596	95515	97421	+	1818	-	GO:0004497;GO:0004499;GO:0004499;GO:0004499;GO:0050660;GO:0050660;GO:0050660;GO:0050661;GO:0050661;GO:0050661;GO:0055114;GO:0055114	-	QP	COG2072;opiNOG10713	flavin-binding monooxygenase, putative
AFUB_068280	23375.3	36461.9	10288.8	0.282179	-1.82532	1.38294e-46	1.34707e-44	DS499598	1503904	1504767	+	864	-	GO:0004089;GO:0004089;GO:0004089;GO:0004089;GO:0008270;GO:0008270;GO:0008270;GO:0008270;GO:0015976;GO:0015976;GO:0015976;GO:0016829	K01673	P	opiNOG29968;COG0288	carbonic anhydrase family protein
AFUB_072650	1012.78	1578.69	446.869	0.283062	-1.82081	7.12367e-53	8.98496e-51	DS499599	123564	126354	+	2673	-	GO:0004672;GO:0004672;GO:0004674;GO:0004674;GO:0004674;GO:0005524;GO:0005524;GO:0005524;GO:0006468;GO:0006468;GO:0016301;GO:0016310	-	T	KOG0583;NOG00024;opiNOG04955	serine/threonine protein kinase, putative
AFUB_034610	24.5534	38.2661	10.8407	0.283297	-1.81961	0.000379544	0.00151972	DS499596	185736	186968	-	966	-	GO:0000272;GO:0004553;GO:0004553;GO:0005576;GO:0005576;GO:0005576;GO:0005975;GO:0005975;GO:0005975;GO:0008152;GO:0016787;GO:0016798;GO:0031222;GO:0031222;GO:0031222;GO:0045493;GO:0045493;GO:0045493;GO:0046558;GO:0046558;GO:0046558;GO:0046558	K06113	G	opiNOG20709;COG3507	extracellular endo-1,5-alpha-L-arabinase, putative
AFUB_074080	274.888	428.312	121.463	0.283584	-1.81815	9.52935e-14	1.59983e-12	DS499599	534791	536715	+	1830	-	GO:0008643;GO:0008643;GO:0008643;GO:0016020;GO:0016021;GO:0016021;GO:0016021	K15280	GE	opiNOG03610;COG0697	nucleotide-sugar transporter, putative
AFUB_087010	75.8653	118.176	33.5541	0.283933	-1.81638	5.00424e-08	4.09241e-07	DS499601	116393	117846	-	1152	-	GO:0016020;GO:0016021;GO:0016021;GO:0016021	-	S	eurotNOG06062	hypothetical protein
AFUB_057610	15924.3	24793.5	7055.07	0.284553	-1.81323	1.2032e-68	2.27636e-66	DS499597	2480259	2481062	+	804	-	-	-	R	opiNOG38378;opiNOG43522	extracellular serine-threonine rich protein
AFUB_029920	29.4393	45.8307	13.0478	0.284697	-1.8125	0.000108866	0.000496073	DS499595	3721682	3722207	+	432	-	GO:0008152;GO:0008152;GO:0016846;GO:0016846;GO:0016846	-	S	NOG166568;opiNOG30674	DUF636 domain protein
AFUB_087400	133.675	207.985	59.365	0.285429	-1.8088	6.52994e-10	6.89287e-09	DS499601	215915	217159	-	1245	-	-	-	S	eurotNOG07879	hypothetical protein
AFUB_037060	91.7247	142.696	40.7538	0.2856	-1.80793	0.0152751	0.0389116	DS499596	884370	888431	+	3366	-	GO:0004601;GO:0004601;GO:0004601;GO:0005506;GO:0005506;GO:0005506;GO:0006979;GO:0006979;GO:0006979;GO:0016491;GO:0016491;GO:0016705;GO:0016705;GO:0016705;GO:0020037;GO:0020037;GO:0020037;GO:0031408;GO:0031408;GO:0055114;GO:0055114;GO:0098869	K17862	QIR	KOG2408;opiNOG05208;opiNOG05627;NOG20583	fatty acid oxygenase PpoC, putative
AFUB_086030	329.704	512.518	146.89	0.286605	-1.80286	1.50213e-08	1.31711e-07	DS499600	1819391	1831696	-	11976	-	GO:0003824;GO:0003824;GO:0003824;GO:0008152;GO:0008152;GO:0016740;GO:0016740;GO:0016740;GO:0016874;GO:0031177;GO:0031177;GO:0031177	K15390	QI	COG1020;COG3321;opiNOG01973	hybrid NRPS/PKS enzyme, putative
AFUB_099900	11.973	18.606	5.34004	0.287006	-1.80085	0.03854	0.0839862	DS499603	465420	467194	-	1479	-	GO:0006865;GO:0006865;GO:0015171;GO:0016020;GO:0016020;GO:0016020;GO:0016021;GO:0016021;GO:0016021;GO:0016021;GO:0022857;GO:0022857;GO:0055085;GO:0055085	K16261	E	KOG1286;opiNOG05736	amino acid permease
AFUB_048270	90.7498	140.978	40.5213	0.28743	-1.79872	5.29606e-11	6.40869e-10	DS499596	4097696	4099024	+	1329	-	GO:0016020;GO:0016020;GO:0016020;GO:0016757;GO:0016757;GO:0016757	-	S	pleNOG01460;opiNOG08395;NOG47931	hypothetical protein
AFUB_032100	2590.46	4023.91	1157	0.287532	-1.7982	1.73136e-09	1.72925e-08	DS499595	4337991	4338655	-	603	-	GO:0016020;GO:0016021;GO:0016021;GO:0016021	-	S	opiNOG28388	conserved hypothetical protein
AFUB_088840	172.697	268.157	77.2359	0.288025	-1.79574	2.31226e-18	5.52136e-17	DS499601	616241	617340	+	984	-	GO:0016020;GO:0016021;GO:0016021;GO:0016021	-	S	opiNOG37467;eurotNOG07229	conserved hypothetical protein
AFUB_062560	40.5951	63.0147	18.1754	0.288431	-1.7937	0.000762356	0.00284093	DS499597	3757591	3758328	-	618	-	GO:0004601;GO:0004601;GO:0004601;GO:0005623;GO:0005623;GO:0005623;GO:0016209;GO:0016209;GO:0016491;GO:0016491;GO:0045454;GO:0045454;GO:0045454;GO:0051920;GO:0051920;GO:0051920;GO:0055114;GO:0055114;GO:0098869	-	O	COG0450;opiNOG01878;pleNOG02706	AhpC/TSA family thioredoxin peroxidase, putative
AFUB_085660	724.287	1123.1	325.471	0.289797	-1.78689	5.42458e-44	5.08257e-42	DS499600	1735530	1737321	-	1638	-	GO:0003979;GO:0003979;GO:0016616;GO:0016616;GO:0016616;GO:0051287;GO:0051287;GO:0051287;GO:0055114;GO:0055114	K00012	M	COG1004	UDP-glucose dehydrogenase Ugd1, putative
AFUB_086840	1080.72	1674	487.439	0.291183	-1.78	9.54332e-23	3.09859e-21	DS499601	81943	83573	-	1287	-	GO:0016020;GO:0016021;GO:0016021;GO:0016021;GO:0055085;GO:0055085;GO:0055085	-	RG	COG0738;opiNOG20306	conserved hypothetical protein
AFUB_034170	187.887	290.984	84.7895	0.291389	-1.77898	4.99624e-19	1.26357e-17	DS499596	94051	95066	+	807	-	-	-	QG	opiNOG23695	hypothetical protein
AFUB_078080	70.8041	109.632	31.976	0.291667	-1.77761	6.27152e-09	5.80426e-08	DS499599	1726523	1728379	+	1857	-	-	-	S	opiNOG59026;opiNOG63473	HET domain protein
AFUB_084010	62.0667	95.9997	28.1336	0.29306	-1.77073	4.69232e-08	3.85657e-07	DS499600	1249642	1251102	+	1461	-	GO:0004497;GO:0004499;GO:0004499;GO:0004499;GO:0050660;GO:0050660;GO:0050660;GO:0050661;GO:0050661;GO:0050661;GO:0055114;GO:0055114	-	RP	COG2072;opiNOG19837	flavin-binding monooxygenase, putative
AFUB_074280	745.126	1152.33	337.924	0.293253	-1.76978	8.58843e-05	0.000397989	DS499599	604411	606622	-	1413	-	-	-	S	NOG96824;eurotNOG05303;opiNOG22785	conserved hypothetical protein
AFUB_034220	262.615	405.99	119.24	0.293703	-1.76757	2.00093e-23	6.93139e-22	DS499596	104059	105002	+	894	-	-	-	S	opiNOG19554	conserved hypothetical protein
AFUB_049790	42.3206	65.4146	19.2266	0.293919	-1.76651	7.69331e-06	4.34233e-05	DS499597	251110	252102	+	993	-	GO:0008270;GO:0008270;GO:0008270;GO:0016491;GO:0016491;GO:0016491;GO:0055114	-	C	COG0604;opiNOG13342;opiNOG24224	zinc-binding oxidoreductase, putative
AFUB_033550	45.8825	70.9081	20.857	0.294141	-1.76542	1.76609e-06	1.1275e-05	DS499595	4707342	4708201	-	813	-	GO:0016491;GO:0016491;GO:0016491;GO:0055114	-	QM	pleNOG08835;opiNOG35909;COG3967	short chain dehydrogenase, putative
AFUB_101080	94.3817	145.842	42.9214	0.294301	-1.76464	4.69477e-11	5.73041e-10	DS499604	162990	172549	-	9261	-	-	-	S	eurotNOG03057;opiNOG09041	conserved hypothetical protein
AFUB_048080	13780.2	21276.3	6284.1	0.295357	-1.75947	5.36354e-05	0.000260576	DS499596	4050756	4053194	-	2439	-	GO:0003824;GO:0003824;GO:0005975;GO:0005975;GO:0005975;GO:0016832;GO:0016832;GO:0016832	K01621	SG	opiNOG06686;COG3957	phosphoketolase, putative
AFUB_061860	14.1781	21.866	6.49017	0.296815	-1.75236	0.0160814	0.0405591	DS499597	3606732	3607290	-	390	-	GO:0016020;GO:0016021;GO:0016021;GO:0016021	-	-	-	hypothetical protein
AFUB_076840	19.4754	30.0327	8.91806	0.296945	-1.75173	0.00197444	0.00651175	DS499599	1354648	1356592	+	1593	-	GO:0016787;GO:0016787;GO:0016787	-	RI	opiNOG31766;COG2272	carboxylesterase, putative
AFUB_000720	10.3427	15.9483	4.73716	0.297033	-1.7513	0.0277096	0.0642032	DS499594	189222	190748	+	1527	-	GO:0016020;GO:0016021;GO:0016021;GO:0016021;GO:0016740;GO:0016746;GO:0016747;GO:0016747;GO:0016747	-	SI	opiNOG14299;eurotNOG07744;COG1835	acyltransferase, putative
AFUB_002600	67.1143	103.465	30.7634	0.297331	-1.74986	5.66113e-06	3.27613e-05	DS499594	727520	728088	+	312	-	-	K00846	G	NOG28851;opiNOG14020	hypothetical protein
AFUB_068070	1069.6	1648.73	490.471	0.297484	-1.74911	3.0819e-50	3.52556e-48	DS499598	1430581	1434757	+	3468	-	GO:0019903;GO:0019903;GO:0043666;GO:0043666	K15458	D	opiNOG02646;KOG2073	Sit4-associated protein (Sap185), putative
AFUB_080720	169.201	260.606	77.7954	0.298517	-1.74411	1.03391e-13	1.72693e-12	DS499600	282431	284541	-	1905	-	GO:0004222;GO:0004222;GO:0004222;GO:0005576;GO:0005615;GO:0005615;GO:0005615;GO:0006508;GO:0008233;GO:0008237;GO:0008270;GO:0008270;GO:0008270;GO:0009405;GO:0009405;GO:0009405;GO:0016787;GO:0046872	K01417	O	opiNOG05376	elastinolytic metalloproteinase Mep
AFUB_101570	59.8203	92.113	27.5275	0.298844	-1.74253	5.62685e-05	0.000272292	DS499604	313398	314329	+	882	-	GO:0016787;GO:0016787;GO:0016787	-	R	opiNOG13659;eurotNOG04714	acid phosphatase, putative
AFUB_032390	98.0209	150.857	45.185	0.299522	-1.73927	5.33214e-11	6.44404e-10	DS499595	4411224	4412974	+	1608	-	GO:0003824;GO:0003824;GO:0003824	K09704	SR	COG3538;opiNOG01583	DUF1237 domain protein
AFUB_004780	582.909	896.889	268.928	0.299845	-1.73771	1.69581e-37	1.23581e-35	DS499594	1338784	1340199	+	1416	-	-	-	E	COG2423	proline utilization protein PrnX-like, putative
AFUB_028070	1263.24	1940.56	585.913	0.30193	-1.72771	3.98792e-52	4.8436e-50	DS499595	3165745	3169337	-	3147	-	GO:0003824;GO:0003824;GO:0004573;GO:0004573;GO:0004573;GO:0009311;GO:0009311;GO:0009311	-	G	opiNOG06075;KOG2161	conserved hypothetical protein
AFUB_019110	49.6218	76.2232	23.0204	0.302013	-1.72732	1.64341e-06	1.05396e-05	DS499595	496035	497431	-	1338	-	GO:0016491;GO:0016491;GO:0016491;GO:0055114;GO:0055114	K00306	RE	opiNOG23475;COG0665	fructosyl amine:oxygen oxidoreductase
AFUB_023900	276.215	424.279	128.151	0.302044	-1.72717	1.71322e-23	5.95572e-22	DS499595	1992152	1994433	+	2226	-	GO:0015095;GO:0015095;GO:0015095;GO:0015693;GO:0015693;GO:0016020;GO:0016021;GO:0016021;GO:0016021;GO:0016021;GO:1903830	-	S	opiNOG03678;KOG2922	DUF803 domain membrane protein
AFUB_055750	5104.39	7839.79	2368.98	0.302174	-1.72655	4.63912e-30	2.25939e-28	DS499597	1979909	1982460	-	2385	-	GO:0005515	-	S	opiNOG01121	conserved hypothetical protein
AFUB_066680	567.473	871.031	263.915	0.302992	-1.72265	2.39775e-22	7.56852e-21	DS499598	1050741	1052460	-	1569	-	GO:0016020;GO:0016020;GO:0016020;GO:0016021;GO:0016021;GO:0016021;GO:0030001;GO:0030001;GO:0046873;GO:0046873;GO:0046873;GO:0055085;GO:0055085	K14709	P	opiNOG03542;KOG1558	ZIP Zinc transporter, putative
AFUB_072490	62.04	95.2226	28.8574	0.303052	-1.72236	9.20787e-08	7.222e-07	DS499599	88637	90843	-	2154	-	GO:0016020;GO:0016021;GO:0016021;GO:0016021	-	S	opiNOG22963	conserved hypothetical protein
AFUB_079570	32.427	49.7596	15.0944	0.303346	-1.72096	8.64147e-05	0.000399881	DS499599	2109169	2111028	-	1596	-	GO:0004553;GO:0004553;GO:0004553;GO:0005975;GO:0005975;GO:0005975;GO:0008152;GO:0016787;GO:0016798	-	RG	COG3507;opiNOG19747	beta-xylosidase
AFUB_049960	22.2641	34.1362	10.392	0.304426	-1.71584	0.00151217	0.00516016	DS499597	306356	307120	-	618	-	-	-	R	opiNOG15530;pleNOG00215	conserved hypothetical protein
AFUB_091740	184.823	283.262	86.384	0.304961	-1.7133	6.81827e-18	1.5971e-16	DS499601	1516054	1516733	+	543	-	-	-	-	-	hypothetical protein
AFUB_023560	410.823	629.603	192.042	0.305021	-1.71302	3.3401e-30	1.65125e-28	DS499595	1908720	1909754	-	963	-	-	-	S	opiNOG19277	conserved hypothetical protein
AFUB_089920	120.81	185.135	56.4843	0.305097	-1.71266	1.12778e-12	1.64371e-11	DS499601	986782	988098	+	1101	-	GO:0008270;GO:0008270;GO:0008270;GO:0016491;GO:0016491;GO:0016491;GO:0046872;GO:0055114;GO:0055114	K13953	QC	opiNOG22863;COG1064	alcohol dehydrogenase, putative
AFUB_071360	30.5369	46.7826	14.2912	0.305481	-1.71084	0.000596544	0.00228714	DS499598	2346927	2347453	+	417	-	-	-	SR	opiNOG63607;eurotNOG07020	conserved hypothetical protein
AFUB_092240	158.942	243.173	74.7111	0.307235	-1.70259	8.6865e-16	1.75839e-14	DS499601	1624757	1629015	+	4194	-	GO:0005515;GO:0032126;GO:0070941	-	SR	opiNOG07673;COG3602	NACHT and TPR domain protein
AFUB_028690	2569.02	3929.48	1208.56	0.307563	-1.70105	1.65425e-08	1.44406e-07	DS499595	3327994	3328860	+	867	-	GO:0003676;GO:0003676;GO:0003676;GO:0005622;GO:0005622;GO:0019722;GO:0019722;GO:0019722	-	S	opiNOG27318;opiNOG32795;opiNOG43223	calcineurin binding protein, putative
AFUB_084790	68.5813	104.828	32.3345	0.308453	-1.69688	2.3114e-08	1.97392e-07	DS499600	1481167	1482350	+	1137	-	-	-	SR	NOG04404;opiNOG19417	conserved hypothetical protein
AFUB_071190	330.302	504.835	155.77	0.308557	-1.69639	7.63686e-26	3.01733e-24	DS499598	2301126	2304302	+	2970	-	-	-	S	opiNOG17765	conserved hypothetical protein
AFUB_078290	712.657	1088.67	336.645	0.309226	-1.69327	6.04301e-40	4.99589e-38	DS499599	1776251	1778953	+	2547	-	GO:0005546;GO:0005546;GO:0005546;GO:0016197;GO:0016197;GO:0016197;GO:0030036;GO:0030036;GO:0030036;GO:0031932;GO:0031932;GO:0031932;GO:0038203;GO:0038203;GO:0038203	-	TU	opiNOG16616;NOG21680	PH domain protein
AFUB_009520	64.9766	99.2389	30.7143	0.309499	-1.69199	0.0402684	0.087011	DS499594	2680336	2681292	-	840	-	GO:0003824;GO:0003824;GO:0003824	-	SR	COG5564;opiNOG20141	TIM-barrel enzyme family protein
AFUB_055770	196.727	300.418	93.036	0.309688	-1.69111	8.37189e-10	8.73409e-09	DS499597	1988289	1988788	-	414	-	-	-	-	-	hypothetical protein
AFUB_086740	195.362	298.318	92.4047	0.309752	-1.69082	7.33952e-08	5.87042e-07	DS499601	50310	51854	+	1491	-	GO:0016747;GO:0016747;GO:0016747	-	S	NOG168546;opiNOG49404;eurotNOG01869	conserved hypothetical protein
AFUB_052870	101.545	154.962	48.1282	0.31058	-1.68696	6.14849e-11	7.34979e-10	DS499597	1097167	1097604	+	315	-	-	-	S	opiNOG36840;opiNOG42600	conserved hypothetical protein
AFUB_070840	27.3263	41.6931	12.9596	0.310832	-1.68579	0.000423743	0.00168318	DS499598	2197419	2198919	+	1410	-	-	-	I	KOG1470;opiNOG04215	CRAL/TRIO domain protein
AFUB_033060	38.4086	58.4853	18.3319	0.313445	-1.67371	3.65591e-05	0.000184162	DS499595	4601792	4604435	+	2541	-	GO:0016020;GO:0016021;GO:0016021;GO:0016021	-	S	opiNOG13651;NOG134861;eurotNOG07334;sordNOG14025	conserved hypothetical protein
AFUB_096310	222.299	338.412	106.187	0.313779	-1.67218	4.26189e-17	9.5076e-16	DS499602	979951	981466	+	1191	-	GO:0003824;GO:0003824;GO:0008483;GO:0008483;GO:0008483;GO:0016740	-	E	opiNOG19242;COG0520	aminotransferase, putative
AFUB_040490	307.433	467.972	146.894	0.313895	-1.67165	0.0119084	0.0314424	DS499596	1845163	1846438	+	1002	-	GO:0005739;GO:0005739;GO:0005739	-	S	COG2013;opiNOG79609;opiNOG13926	DUF124 domain protein
AFUB_074900	412.662	628.037	197.287	0.314133	-1.67055	0.000357856	0.00143932	DS499599	786691	787044	+	354	-	GO:0016020;GO:0016021;GO:0016021;GO:0016021	-	S	NOG117566;opiNOG46522	hypothetical protein
AFUB_097080	108.384	164.931	51.8377	0.314299	-1.66979	5.98779e-05	0.000287355	DS499602	1227419	1229142	-	1617	-	GO:0006812;GO:0006812;GO:0008324;GO:0008324;GO:0008324;GO:0016020;GO:0016021;GO:0016021;GO:0016021;GO:0016021;GO:0055085;GO:0055085;GO:0098655	-	P	COG0053;opiNOG04616	cation diffusion facilitator, putative
AFUB_041700	34.4076	52.3585	16.4567	0.314307	-1.66975	9.05417e-05	0.000417604	DS499596	2194967	2196824	+	1812	-	GO:0003824;GO:0003824;GO:0003824;GO:0005975;GO:0005975;GO:0005975	K01226	G	opiNOG06018;COG0366	oligo-1,6-glucosidase
AFUB_032110	1902.47	2893.73	911.214	0.314892	-1.66707	4.27427e-09	4.05891e-08	DS499595	4339078	4339689	+	336	-	-	-	S	opiNOG28388;opiNOG45611	hypothetical protein
AFUB_011280	29.2659	44.4768	14.0549	0.316006	-1.66198	0.000320268	0.00130414	DS499594	3181314	3183075	-	1530	-	GO:0008643;GO:0008643;GO:0008643;GO:0016020;GO:0016020;GO:0016020;GO:0016021;GO:0016021;GO:0016021;GO:0016021;GO:0022857;GO:0022857;GO:0022891;GO:0055085;GO:0055085	-	R	KOG0254;opiNOG14688	MFS sugar transporter, putative
AFUB_031380	95.0401	144.43	45.6505	0.316074	-1.66166	4.49675e-10	4.82433e-09	DS499595	4128279	4130146	+	1797	-	GO:0016020;GO:0016021;GO:0016021;GO:0016021;GO:0055085;GO:0055085;GO:0055085	-	G	opiNOG01699;KOG2533	MFS transporter, putative
AFUB_039340	1720.57	2613.8	827.345	0.31653	-1.65959	7.87044e-05	0.000367617	DS499596	1549165	1549883	-	534	-	-	-	S	opiNOG67572;opiNOG37723	conserved hypothetical protein
AFUB_046770	11.7786	17.888	5.66908	0.31692	-1.65781	0.0211938	0.051104	DS499596	3707907	3710369	-	2463	-	GO:0005515	-	S	opiNOG25186	Ankyrin and HET domain protein
AFUB_056970	163.112	247.635	78.5891	0.317358	-1.65581	2.92765e-15	5.54957e-14	DS499597	2324038	2327994	-	3957	-	GO:0001172;GO:0003723;GO:0003723;GO:0003723;GO:0003968;GO:0003968;GO:0003968;GO:0003968;GO:0016740;GO:0016779	-	A	opiNOG15874;KOG0988	RNA-directed RNA polymerase, putative
AFUB_041160	87.1226	132.202	42.0435	0.318025	-1.65279	1.4581e-07	1.11114e-06	DS499596	2021499	2022900	-	1152	-	GO:0016491;GO:0016491;GO:0051213;GO:0051213;GO:0051213;GO:0055114;GO:0055114	K19245	QI	COG2175;opiNOG04653	alpha-ketoglutarate-dependent taurine dioxygenase
AFUB_080520	148.034	224.617	71.4515	0.318103	-1.65243	3.24878e-14	5.66694e-13	DS499600	242750	243358	+	609	-	GO:0016020;GO:0016021;GO:0016021;GO:0016021	-	S	opiNOG47975;opiNOG59583	integral membrane protein, putative
AFUB_046080	475.809	721.755	229.863	0.318478	-1.65074	1.69208e-23	5.93137e-22	DS499596	3561471	3562333	+	813	-	-	-	S	opiNOG12145	conserved hypothetical protein
AFUB_080800	73.5932	111.506	35.6808	0.319991	-1.6439	3.00776e-08	2.53342e-07	DS499600	307803	310009	-	2064	-	GO:0005515	-	R	COG0666	ankyrin repeat protein
AFUB_045830	9.70998	14.7118	4.70814	0.320024	-1.64375	0.0386918	0.0842518	DS499596	3492190	3494268	+	2079	-	-	-	J	COG0154;opiNOG37832	amidase family protein
AFUB_028230	145.237	220.024	70.4489	0.320187	-1.64301	1.22234e-09	1.24616e-08	DS499595	3214285	3216732	+	2448	-	-	-	S	opiNOG10438	conserved hypothetical protein
AFUB_040060	57.6796	87.3747	27.9845	0.320281	-1.64259	1.55898e-06	1.00309e-05	DS499596	1738320	1740441	+	2067	-	GO:0004104;GO:0004104;GO:0004104;GO:0016787	-	RI	opiNOG22123;COG2272;pleNOG08249	carboxylesterase, putative
AFUB_066700	482.772	731.133	234.41	0.320612	-1.6411	4.55865e-30	2.23125e-28	DS499598	1057479	1057979	+	501	-	GO:0016020;GO:0016021;GO:0016021;GO:0016021	-	S	euroNOG12556;eurotNOG12472;opiNOG46894	conserved hypothetical protein
AFUB_028470	380.916	576.872	184.961	0.320627	-1.64103	3.68078e-17	8.26747e-16	DS499595	3273658	3275469	-	1644	-	GO:0005886;GO:0005886;GO:0005886;GO:0016020;GO:0016740;GO:0016740;GO:0016740;GO:0031225;GO:0031225;GO:0031225	-	R	opiNOG06058;eurotNOG08298	1,3-beta-glucanosyltransferase Gel3
AFUB_062520	51.1712	77.493	24.8495	0.320668	-1.64085	0.000314989	0.00128413	DS499597	3746311	3746672	+	300	-	-	-	O	opiNOG47513	hypothetical protein
AFUB_089500	2061.38	3121.71	1001.05	0.320675	-1.64082	5.47523e-55	7.4813e-53	DS499601	885732	886457	+	663	-	-	-	SR	opiNOG43494;eurotNOG07430;NOG155082	conserved hypothetical protein
AFUB_006060	535.962	811.62	260.305	0.320722	-1.6406	0.00202262	0.0066595	DS499594	1716466	1718739	+	2274	-	-	-	S	opiNOG22684	conserved hypothetical protein
AFUB_084910	72.4745	109.749	35.2005	0.320738	-1.64053	2.29171e-06	1.43239e-05	DS499600	1510657	1510896	+	240	-	-	-	-	-	hypothetical protein
AFUB_083430	671.513	1016.28	326.742	0.321507	-1.63708	4.80569e-12	6.58473e-11	DS499600	1029884	1032674	+	2658	-	GO:0000981;GO:0000981;GO:0000981;GO:0003677;GO:0003677;GO:0003677;GO:0003677;GO:0005634;GO:0005634;GO:0005634;GO:0005634;GO:0006351;GO:0006351;GO:0006351;GO:0006355;GO:0006355;GO:0006357;GO:0008270;GO:0008270;GO:0008270;GO:0046872	-	K	opiNOG08805;NOG13113	C6 transcription factor (Ctf1B), putative
AFUB_050780	260.047	393.314	126.78	0.322338	-1.63336	4.58553e-21	1.31141e-19	DS499597	507577	511235	+	2628	-	-	-	S	opiNOG42222	conserved hypothetical protein
AFUB_034670	1314.88	1988.65	641.107	0.322383	-1.63315	1.90762e-24	6.97663e-23	DS499596	205713	207652	+	1650	-	GO:0016020;GO:0016021;GO:0016021;GO:0016021;GO:0055085;GO:0055085;GO:0055085	-	RG	COG0477;opiNOG15291	MFS multidrug transporter, putative
AFUB_024990	62.8424	95.0127	30.6721	0.322821	-1.63119	1.36635e-06	8.90211e-06	DS499595	2316671	2318975	+	2184	-	GO:0003824;GO:0003824;GO:0005737;GO:0005737;GO:0005737;GO:0005737;GO:0006559;GO:0006559;GO:0006559;GO:0009698;GO:0009800;GO:0009800;GO:0009800;GO:0016829;GO:0016841;GO:0016841;GO:0045548;GO:0045548;GO:0045548	K10775	QE	COG2986;opiNOG11262	phenylalanine ammonia-lyase
AFUB_003620	24.9994	37.79	12.2087	0.323067	-1.63009	0.00105434	0.00378009	DS499594	995751	996448	+	642	-	GO:0000981;GO:0000981;GO:0000981;GO:0005634;GO:0005634;GO:0005634;GO:0006355;GO:0006355;GO:0006357;GO:0008270;GO:0008270;GO:0008270	-	KR	opiNOG43685;sordNOG14846	hypothetical protein
AFUB_056460	140.931	213.017	68.845	0.323191	-1.62954	1.32592e-10	1.52566e-09	DS499597	2191109	2192829	-	1389	-	GO:0003995;GO:0003995;GO:0003995;GO:0016491;GO:0016627;GO:0016627;GO:0050660;GO:0050660;GO:0050660;GO:0050660;GO:0055114;GO:0055114;GO:0055114	K00253	I	opiNOG11195;KOG0141	isovaleryl-CoA dehydrogenase IvdA, putative
AFUB_051130	92.7447	140.177	45.3128	0.323255	-1.62925	1.19267e-09	1.21843e-08	DS499597	617416	618866	+	1395	-	GO:0016020;GO:0016021;GO:0016021;GO:0016021	-	R	opiNOG26462	conserved hypothetical protein
AFUB_018880	982.158	1483.75	480.565	0.323886	-1.62644	1.06249e-14	1.91443e-13	DS499595	442462	443307	-	621	-	GO:0016020;GO:0016021;GO:0016021;GO:0016021	-	S	opiNOG33637	conserved hypothetical protein
AFUB_046150	12.9099	19.5011	6.31857	0.32401	-1.62589	0.0185932	0.0459366	DS499596	3570011	3571030	-	1020	-	-	-	S	opiNOG47463;eurotNOG06167;opiNOG44497	conserved hypothetical protein
AFUB_065650	87.1565	131.646	42.6672	0.324106	-1.62546	0.00559169	0.016348	DS499598	763222	764769	+	1488	-	-	-	R	fuNOG10971;eurotNOG04347	conserved hypothetical protein
AFUB_052880	25.5617	38.609	12.5144	0.324133	-1.62534	0.000995302	0.00358805	DS499597	1098727	1101335	-	2349	-	GO:0003723;GO:0003723;GO:0003723	-	J	COG5099;opiNOG14669	Pumilio-family RNA binding repeat domain protein
AFUB_033500	1126.24	1700.85	551.643	0.324334	-1.62445	3.14054e-32	1.74557e-30	DS499595	4696454	4697883	-	1164	-	GO:0008168;GO:0008168;GO:0008168;GO:0008171;GO:0008171;GO:0008171;GO:0016740;GO:0032259	-	R	opiNOG57106	O-methyltransferase
AFUB_040570	311.821	470.723	152.919	0.324861	-1.62211	4.10386e-23	1.37326e-21	DS499596	1860558	1862660	+	1899	-	GO:0016020;GO:0016021;GO:0016021;GO:0016021;GO:0055085;GO:0055085;GO:0055085	-	RG	COG0477;opiNOG17406	MFS drug transporter, putative
AFUB_031070	58.9889	89.0287	28.949	0.325165	-1.62076	9.72635e-07	6.48731e-06	DS499595	4048241	4049835	+	1545	-	GO:0008643;GO:0008643;GO:0008643;GO:0016020;GO:0016020;GO:0016020;GO:0016021;GO:0016021;GO:0016021;GO:0016021;GO:0022857;GO:0022857;GO:0022891;GO:0055085;GO:0055085	-	RG	opiNOG07301;KOG0254;NOG28802;opiNOG01804	MFS sugar transporter, putative
AFUB_050720	92.9229	140.24	45.6055	0.325196	-1.62062	5.28197e-05	0.000256866	DS499597	494716	496063	-	1140	-	GO:0016491;GO:0016491;GO:0016491;GO:0030151;GO:0030151;GO:0030151;GO:0042128;GO:0042128;GO:0042128;GO:0055114;GO:0055114	K00387	CR	opiNOG09081;COG2041	sulfite oxidase, putative
AFUB_059440	3724.33	5619.1	1829.56	0.325596	-1.61884	7.56577e-60	1.14511e-57	DS499597	2971611	2976421	-	4656	-	GO:0005085;GO:0005085;GO:0005089;GO:0005089;GO:0035023;GO:0035023	-	T	opiNOG13079	Rho guanyl nucleotide exchange factor, putative
AFUB_070930	152.178	229.566	74.7892	0.325785	-1.61801	4.67831e-14	8.04637e-13	DS499598	2217294	2218243	-	636	-	GO:0016491;GO:0016491;GO:0016491;GO:0055114	-	QI	COG1028;opiNOG10428;KOG0725	short chain dehydrogenase/reductase family protein
AFUB_018820	3853.26	5811.95	1894.56	0.325977	-1.61716	0.0366978	0.0807756	DS499595	420028	421726	-	1461	-	GO:0004177;GO:0004177;GO:0004177;GO:0004177;GO:0005737;GO:0005737;GO:0005737;GO:0006508;GO:0006508;GO:0006508;GO:0008233;GO:0008235;GO:0008235;GO:0008235;GO:0016787;GO:0046872;GO:0046872;GO:0046872;GO:0070006;GO:0070084	K01265	OJ	COG0024;opiNOG23359	methionine aminopeptidase, type II, putative
AFUB_018070	39.9986	60.326	19.6712	0.326082	-1.61669	0.0179147	0.0445737	DS499595	217410	218009	-	600	-	-	-	S	opiNOG29109;opiNOG42593	conserved hypothetical protein
AFUB_015970	267.756	403.716	131.797	0.326459	-1.61503	1.34485e-20	3.71647e-19	DS499594	4525818	4526760	+	789	-	GO:0003723;GO:0003723;GO:0003723;GO:0033897;GO:0033897;GO:0033897;GO:0090502	K01166	AJ	NOG63320;opiNOG09308;opiNOG07446;KOG1642	ribonuclease T2, putative
AFUB_062190	541.294	815.719	266.87	0.327159	-1.61194	2.5807e-31	1.3577e-29	DS499597	3674600	3675916	-	1317	-	-	-	SRV	COG1680;opiNOG47675;opiNOG50221	beta-lactamase, putative
AFUB_094570	1514.42	2282.09	746.739	0.327217	-1.61168	1.35872e-48	1.43732e-46	DS499602	481407	483299	+	1677	-	GO:0016829;GO:0016829;GO:0019629;GO:0019629;GO:0019629;GO:0047547;GO:0047547;GO:0047547;GO:0051537;GO:0051537;GO:0051537	K01720	SR	COG2079;opiNOG03068	2-methylcitrate dehydratase, putative
AFUB_040390	1625.3	2447.56	803.038	0.328097	-1.60781	9.24212e-12	1.2221e-10	DS499596	1820856	1822097	-	1242	-	GO:0004672;GO:0004672;GO:0004672;GO:0005524;GO:0005524;GO:0005524;GO:0006468;GO:0006468;GO:0016301;GO:0016310	-	T	opiNOG79502;opiNOG49127	protein kinase domain-containing protein
AFUB_043340	200.668	302.164	99.1726	0.328208	-1.60732	1.58054e-08	1.38339e-07	DS499596	2667097	2668551	-	1455	-	GO:0016020;GO:0016021;GO:0016021;GO:0016021;GO:0055085;GO:0055085;GO:0055085	-	G	KOG2504;opiNOG14145	MFS monocarboxylate transporter, putative
AFUB_018270	895.973	1347.91	444.036	0.329426	-1.60198	8.55492e-06	4.80659e-05	DS499595	270412	271432	-	777	-	GO:0003677;GO:0003677;GO:0003677;GO:0003677;GO:0003700;GO:0003700;GO:0003700;GO:0005507;GO:0005507;GO:0005507;GO:0005634;GO:0005634;GO:0005634;GO:0006351;GO:0006351;GO:0006355;GO:0006355	-	S	eurotNOG07555	Cu-dependent DNA-binding protein, putative
AFUB_043480	90.2755	135.797	44.7541	0.329567	-1.60136	1.36905e-08	1.20904e-07	DS499596	2711547	2712422	-	876	-	-	K20465	T	opiNOG00324;KOG2210	oxysterol binding protein (Orp8), putative
AFUB_101090	14.8721	22.3687	7.37546	0.329722	-1.60068	0.0414174	0.0890295	DS499604	173751	175844	+	2094	-	GO:0000166;GO:0003924;GO:0003924;GO:0003924;GO:0005525;GO:0005525;GO:0005525;GO:0005525	-	RU	opiNOG05660;COG0699	dynamin GTPase, putative
AFUB_078070	193.315	290.439	96.1901	0.331188	-1.59428	6.41917e-16	1.3102e-14	DS499599	1711510	1723499	-	11868	-	GO:0003824;GO:0003824;GO:0003824;GO:0008152;GO:0008152;GO:0016874;GO:0031177;GO:0031177;GO:0031177	-	QI	opiNOG16689;NOG01415;COG1020;opiNOG05776	nonribosomal peptide synthase, putative
AFUB_029400	30.7645	46.1813	15.3478	0.332337	-1.58928	0.000472909	0.00185654	DS499595	3558485	3559677	+	1068	-	GO:0003676;GO:0003676;GO:0003676	-	R	opiNOG27900;COG5048	C2H2 finger domain protein FlbC
AFUB_060680	12.5703	18.8658	6.27481	0.332603	-1.58813	0.0243848	0.0576507	DS499597	3308331	3309317	-	987	-	GO:0003677;GO:0003700;GO:0003700;GO:0003700;GO:0006355;GO:0006355	-	K	KOG1414;opiNOG43144;opiNOG40769	bZIP transcription factor (Atf21), putative
AFUB_012710	271.317	407.132	135.502	0.33282	-1.58719	9.14169e-13	1.34837e-11	DS499594	3578246	3580102	+	1704	-	GO:0004497;GO:0004497;GO:0004497;GO:0005506;GO:0005506;GO:0005506;GO:0008168;GO:0008168;GO:0008168;GO:0016020;GO:0016021;GO:0016021;GO:0016021;GO:0016491;GO:0016705;GO:0016705;GO:0016705;GO:0020037;GO:0020037;GO:0020037;GO:0032259;GO:0046872;GO:0055114;GO:0055114;GO:0055114	-	Q	KOG0157	cytochrome P450 pisatin demethylase, putative
AFUB_088320	60.1105	90.1897	30.0313	0.33298	-1.58649	1.44966e-06	9.40129e-06	DS499601	466753	468225	-	1473	-	GO:0008643;GO:0008643;GO:0008643;GO:0016020;GO:0016021;GO:0016021;GO:0016021;GO:0016021;GO:0022857;GO:0022857;GO:0022857;GO:0055085;GO:0055085	-	RG	KOG0253;fuNOG03380;NOG212432;opiNOG03342	sugar transporter, putative
AFUB_006090	1945.43	2918.81	972.049	0.333029	-1.58628	3.38475e-50	3.8275e-48	DS499594	1721717	1723732	-	1557	-	GO:0016020;GO:0016020;GO:0016020;GO:0016021;GO:0016021;GO:0016021;GO:0016126;GO:0016126;GO:0016628;GO:0016628;GO:0016628;GO:0055114;GO:0055114	K00222	I	KOG1435;opiNOG02548	c-14 sterol reductase
AFUB_034070	34.8888	52.342	17.4355	0.333108	-1.58594	0.000206604	0.000881046	DS499596	76427	77464	-	1038	-	-	-	R	opiNOG28056	conserved hypothetical protein
AFUB_030010	156.274	234.353	78.194	0.333659	-1.58355	1.38678e-13	2.27386e-12	DS499595	3738348	3739250	+	903	-	GO:0008168;GO:0008168;GO:0008168;GO:0016740;GO:0032259	-	R	opiNOG39061;opiNOG47776	methyltransferase, putative
AFUB_054430	70.1019	105.062	35.1417	0.334485	-1.57999	1.20874e-07	9.33383e-07	DS499597	1594012	1595313	-	1203	-	-	-	S	opiNOG42152;sordNOG14991	hypothetical protein
AFUB_084730	88.2017	132.118	44.2852	0.335194	-1.57693	2.10652e-08	1.81153e-07	DS499600	1468351	1469281	+	594	-	-	-	R	opiNOG56304	hypothetical protein
AFUB_049120	2623.66	3926.3	1321.02	0.336454	-1.57152	2.72373e-53	3.48001e-51	DS499597	109143	110165	-	1023	-	-	-	S	sordNOG15071;pleNOG08016;opiNOG20157	conserved hypothetical protein
AFUB_057280	191.845	286.921	96.7689	0.337267	-1.56804	1.59364e-15	3.1294e-14	DS499597	2417605	2418194	+	540	-	-	-	S	opiNOG28282	conserved hypothetical protein
AFUB_091980	8339.27	12468.4	4210.16	0.337667	-1.56633	3.45504e-48	3.5407e-46	DS499601	1577426	1578744	-	1269	-	GO:0003824;GO:0003824;GO:0010181;GO:0010181;GO:0010181;GO:0016491;GO:0016491;GO:0016491;GO:0055114;GO:0055114	-	C	COG1902;opiNOG05540	NADH-dependent flavin oxidoreductase, putative
AFUB_014090	550.721	823.393	278.05	0.337688	-1.56624	1.91431e-30	9.55986e-29	DS499594	3958378	3959975	-	1482	-	GO:0003824;GO:0003824;GO:0004571;GO:0004571;GO:0004571;GO:0004571;GO:0005509;GO:0005509;GO:0005509;GO:0005975;GO:0005975;GO:0005975;GO:0006486;GO:0006486;GO:0006486;GO:0008152;GO:0016020;GO:0016020;GO:0016020;GO:0016787;GO:0016798;GO:0031410;GO:0060205;GO:0060205;GO:0060205	K01230	G	opiNOG18155;KOG2204	mannosidase MsdS
AFUB_024650	1116.36	1667.74	564.985	0.338772	-1.56161	5.47053e-10	5.83142e-09	DS499595	2229422	2231220	-	1527	-	GO:0016020;GO:0016020;GO:0016020;GO:0016021;GO:0016021;GO:0016021;GO:0030001;GO:0030001;GO:0046873;GO:0046873;GO:0046873;GO:0055085;GO:0055085	K07238	P	opiNOG01847;COG0428	ZIP metal ion transporter, putative
AFUB_042570	311.038	464.529	157.548	0.339156	-1.55998	1.21773e-21	3.61245e-20	DS499596	2444924	2447633	-	2538	-	GO:0005515;GO:0005634;GO:0005634;GO:0005634;GO:0005634;GO:0008168;GO:0016740;GO:0018024;GO:0018024;GO:0018024;GO:0032259;GO:0034968	K06101	KR	COG2940;opiNOG06081	histone-lysine N-methyltransferase (Ash1), putative
AFUB_036590	113.594	169.641	57.5469	0.339229	-1.55967	2.62295e-06	1.62293e-05	DS499596	729374	731611	-	2238	-	GO:0003824;GO:0003824;GO:0004560;GO:0004560;GO:0004560	-	S	opiNOG11746	conserved hypothetical protein
AFUB_046540	22.4484	33.5183	11.3786	0.339474	-1.55862	0.00294303	0.0093218	DS499596	3655239	3657434	+	1980	-	GO:0000981;GO:0000981;GO:0000981;GO:0003677;GO:0003677;GO:0003677;GO:0003677;GO:0005634;GO:0005634;GO:0005634;GO:0005634;GO:0006351;GO:0006351;GO:0006351;GO:0006355;GO:0006355;GO:0006357;GO:0008270;GO:0008270;GO:0008270;GO:0046872	-	K	eurotNOG05826;opiNOG51470	fungal specific transcription factor, putative
AFUB_055210	249.951	373.134	126.768	0.339737	-1.55751	1.28438e-18	3.16686e-17	DS499597	1814593	1816328	-	1563	-	GO:0005515;GO:0005737;GO:0005737;GO:0005737	-	ST	KOG1843;opiNOG02635	SH3 domain signalling protein
AFUB_074430	235.102	350.778	119.427	0.340462	-1.55443	5.75884e-14	9.83602e-13	DS499599	646108	648056	-	1782	-	GO:0004370;GO:0004370;GO:0004370;GO:0005975;GO:0005975;GO:0005975;GO:0006072;GO:0006072;GO:0006072;GO:0016301;GO:0016310;GO:0016740;GO:0016773;GO:0016773	K00864	CG	opiNOG01600;COG0554	glycerol kinase, putative
AFUB_027130	33.8393	50.4702	17.2083	0.340959	-1.55233	0.000282892	0.00116642	DS499595	2905091	2906964	+	1575	-	GO:0005773;GO:0005774;GO:0005774;GO:0005774;GO:0006865;GO:0006865;GO:0006865;GO:0006914;GO:0006914;GO:0006914;GO:0016020;GO:0016021;GO:0016021;GO:0016021	-	SG	COG2270;opiNOG07754	autophagy protein (Atg22), putative
AFUB_083920	28.7978	42.9383	14.6574	0.341359	-1.55064	0.000977348	0.00353758	DS499600	1224035	1224748	+	672	-	GO:0005623;GO:0006826;GO:0006826;GO:0006879;GO:0006879;GO:0006879;GO:0008199;GO:0008199;GO:0046872	K00522	SP	opiNOG71402;NOG159053	conserved hypothetical protein
AFUB_018060	260.931	388.91	132.953	0.34186	-1.54852	3.02208e-19	7.80347e-18	DS499595	214947	216120	-	1068	-	GO:0016491;GO:0016491;GO:0016491;GO:0055114;GO:0055114	-	QC	COG0604;opiNOG20084	alcohol dehydrogenase, zinc-containing
AFUB_017420	802.222	1195.41	409.036	0.342173	-1.5472	7.39769e-36	4.88446e-34	DS499595	62052	64716	-	2616	-	GO:0016020;GO:0016021;GO:0016021;GO:0016021	-	S	NOG26382;opiNOG18175	conserved hypothetical protein
AFUB_050660	701.575	1041.72	361.433	0.346959	-1.52716	9.2772e-33	5.27567e-31	DS499597	473787	475354	-	1281	-	GO:0003824;GO:0003824;GO:0004553;GO:0004553;GO:0004557;GO:0005576;GO:0005576;GO:0005576;GO:0005975;GO:0005975;GO:0005975;GO:0008152;GO:0016787;GO:0016798;GO:0052692;GO:0052692;GO:0052692	K07407	G	opiNOG15990;KOG2366	alpha-galactosidase
AFUB_077690	16.8714	25.0422	8.70062	0.347438	-1.52517	0.0144942	0.037221	DS499599	1582190	1585506	+	1536	-	-	-	S	pleNOG05642;eurotNOG12968;opiNOG47955	hypothetical protein
AFUB_074710	757.761	1123.8	391.721	0.348568	-1.52049	5.07963e-22	1.56657e-20	DS499599	731106	732998	-	1737	-	GO:0003842;GO:0003842;GO:0003842;GO:0003842;GO:0006560;GO:0010133;GO:0010133;GO:0010133;GO:0010133;GO:0016491;GO:0016491;GO:0016491;GO:0016620;GO:0016620;GO:0055114;GO:0055114;GO:0055114	K00294	CE	COG1012;opiNOG01395	delta-1-pyrroline-5-carboxylate dehydrogenase PrnC
AFUB_086900	167.903	248.948	86.8583	0.348902	-1.51911	1.30172e-13	2.15233e-12	DS499601	97623	98882	-	1182	-	-	-	R	eurotNOG00949;KOG4840	esterase, putative
AFUB_017870	1451.17	2150.55	751.789	0.349581	-1.5163	0.00875849	0.0240889	DS499595	168822	169208	-	387	-	-	-	S	opiNOG60392;eurotNOG06722	conserved hypothetical protein
AFUB_013050	52.1669	77.267	27.0668	0.350303	-1.51333	0.0396182	0.0858352	DS499594	3673733	3674600	+	810	-	-	-	S	eurotNOG06575;opiNOG39641	conserved hypothetical protein
AFUB_013120	269.363	398.92	139.806	0.35046	-1.51268	2.00655e-18	4.83835e-17	DS499594	3693995	3695093	-	969	-	GO:0016491;GO:0016616;GO:0016616;GO:0016616;GO:0051287;GO:0051287;GO:0051287;GO:0055114;GO:0055114;GO:0055114	K00018	C	opiNOG27068;COG1052	glycerate dehydrogenase
AFUB_061930	31.6194	46.8258	16.4129	0.35051	-1.51247	0.00053493	0.00207518	DS499597	3615206	3615795	+	429	-	-	-	-	-	hypothetical protein
AFUB_042030	139.866	207.078	72.6536	0.350852	-1.51107	1.48455e-11	1.93444e-10	DS499596	2289615	2292339	-	2661	-	GO:0005509;GO:0005509;GO:0005509;GO:0005544;GO:0005544;GO:0005544	-	SU	KOG0819;opiNOG02728	annexin ANXC4
AFUB_041750	107.619	159.325	55.9121	0.350931	-1.51074	1.61427e-09	1.62053e-08	DS499596	2209541	2210182	-	642	-	-	-	S	opiNOG38919;opiNOG38188	essential protein Yae1, putative
AFUB_079490	25.1701	37.2548	13.0854	0.351242	-1.50946	0.00242076	0.00781089	DS499599	2091571	2092815	-	1197	-	GO:0016829;GO:0016829;GO:0016829;GO:0042597;GO:0042597;GO:0042597	-	SR	NOG05713;opiNOG21576	GPI anchored protein, putative
AFUB_038380	2377.73	3518.02	1237.44	0.351742	-1.50741	0.00474514	0.0142152	DS499596	1274119	1275798	+	1410	-	GO:0000166;GO:0000287;GO:0000287;GO:0000287;GO:0005524;GO:0005524;GO:0005524;GO:0005622;GO:0005622;GO:0006082;GO:0006082;GO:0006082;GO:0006085;GO:0006085;GO:0006085;GO:0008776;GO:0008776;GO:0008776;GO:0016301;GO:0016301;GO:0016301;GO:0016310;GO:0016310;GO:0016310;GO:0016740;GO:0016774;GO:0016774;GO:0046872	K00925	C	COG0282;opiNOG08412	acetate kinase, putative
AFUB_081480	345.058	510.512	179.603	0.35181	-1.50713	4.82665e-06	2.82143e-05	DS499600	500906	502609	-	1506	-	GO:0003824;GO:0003824;GO:0004351;GO:0004351;GO:0004351;GO:0004351;GO:0006536;GO:0006536;GO:0006536;GO:0016829;GO:0016831;GO:0016831;GO:0016831;GO:0019752;GO:0019752;GO:0030170;GO:0030170;GO:0030170	K01580	E	COG0076	glutamate decarboxylase
AFUB_061270	196.078	290.001	102.155	0.352259	-1.50529	5.39513e-13	8.21644e-12	DS499597	3473719	3474654	+	879	-	-	K08994	S	opiNOG21653;COG3781	conserved hypothetical protein
AFUB_016900	61.9533	91.595	32.3117	0.352767	-1.50321	2.43914e-06	1.51683e-05	DS499594	4810723	4812921	+	1938	-	-	-	S	opiNOG52717	conserved hypothetical protein
AFUB_016540	68.2527	100.906	35.5995	0.352799	-1.50308	1.04374e-06	6.91004e-06	DS499594	4688203	4690250	+	1902	-	GO:0000981;GO:0000981;GO:0000981;GO:0003677;GO:0003677;GO:0003677;GO:0003677;GO:0005634;GO:0005634;GO:0005634;GO:0005634;GO:0006351;GO:0006351;GO:0006351;GO:0006355;GO:0006355;GO:0006357;GO:0008270;GO:0008270;GO:0008270;GO:0046872	-	S	opiNOG15372	C6 transcription factor, putative
AFUB_019710	677.017	1000.85	353.186	0.352887	-1.50272	2.58914e-23	8.84444e-22	DS499595	662928	664131	+	1152	-	GO:0035091;GO:0035091;GO:0035091	K08502	U	opiNOG20234	SNARE complex subunit (Vam7), putative
AFUB_094970	719.29	1062.71	375.871	0.353692	-1.49944	7.5886e-32	4.1942e-30	DS499602	595274	597120	+	1668	-	GO:0016020;GO:0016021;GO:0016021;GO:0016021;GO:0055085;GO:0055085;GO:0055085	-	RG	COG0477;opiNOG16549	MFS multidrug transporter, putative
AFUB_088630	772.998	1141.34	404.66	0.35455	-1.49594	7.48748e-06	4.22858e-05	DS499601	555397	557188	+	1677	-	GO:0016491;GO:0016491;GO:0016491;GO:0050660;GO:0050660;GO:0050660;GO:0051537;GO:0051537;GO:0051537;GO:0055114;GO:0055114	-	CR	opiNOG01420;COG0446	AIF-like mitochondrial oxidoreductase (Nfrl), putative
AFUB_069980	383.284	565.779	200.79	0.354891	-1.49455	1.84918e-10	2.07936e-09	DS499598	1989997	1991903	+	1647	-	GO:0016020;GO:0016020;GO:0016020;GO:0016021;GO:0016021;GO:0016021;GO:0016021;GO:0022857;GO:0022857;GO:0022891;GO:0055085;GO:0055085	-	R	KOG0254;opiNOG00328	MFS monosaccharide transporter, putative
AFUB_062180	76.4079	112.751	40.0652	0.355344	-1.49271	2.93498e-07	2.14202e-06	DS499597	3672283	3674019	-	1596	-	GO:0016020;GO:0016021;GO:0016021;GO:0016021;GO:0055085;GO:0055085;GO:0055085	-	G	COG0477;opiNOG23690	MFS transporter, putative
AFUB_015830	155.352	229.202	81.5013	0.355587	-1.49173	2.86017e-05	0.00014686	DS499594	4486020	4486961	-	942	-	GO:0016491;GO:0016491;GO:0016491;GO:0055114	K10251	QR	opiNOG41372;opiNOG56436;opiNOG34952;COG0300	short chain dehydrogenase/reductase, putative
AFUB_059250	274.895	405.309	144.482	0.356473	-1.48814	2.45092e-07	1.80616e-06	DS499597	2905469	2907380	+	1500	-	-	-	S	opiNOG36634	hypothetical protein
AFUB_060960	46.1159	67.9795	24.2523	0.356759	-1.48698	0.00717584	0.0203271	DS499597	3395688	3396745	+	1005	-	-	-	S	opiNOG53426;opiNOG40986	DUF614 domain protein
AFUB_004600	940.923	1386.38	495.468	0.357383	-1.48446	4.20357e-25	1.6029e-23	DS499594	1294500	1295942	+	1323	-	GO:0005773;GO:0005774;GO:0006811;GO:0006812;GO:0006812;GO:0006816;GO:0006816;GO:0006816;GO:0008324;GO:0008324;GO:0015297;GO:0015369;GO:0015369;GO:0015369;GO:0015369;GO:0016020;GO:0016021;GO:0016021;GO:0016021;GO:0016021;GO:0055085;GO:0055085;GO:0070588	K07300	P	opiNOG01676;COG0387	calcium ion transporter Vcx1, putative
AFUB_056990	1918.4	2826	1010.79	0.357673	-1.48329	7.31474e-06	4.1453e-05	DS499597	2331548	2332828	-	1119	-	GO:0003743;GO:0003743;GO:0003743;GO:0006413	-	R	opiNOG52561	eukaryotic translation initiation factor eIF-4A subunit, putative
AFUB_077040	676.667	996.756	356.578	0.357739	-1.48302	8.05426e-31	4.06348e-29	DS499599	1396260	1404180	+	7734	-	GO:0000902;GO:0000902	-	R	opiNOG04371;fuNOG01708	cell morphogenesis protein (PAG1), putative
AFUB_101250	29.2863	43.1059	15.4667	0.358807	-1.47872	0.00113563	0.00403905	DS499604	215637	216785	+	1149	-	GO:0016491;GO:0016491;GO:0016491;GO:0055114;GO:0055114	-	QC	opiNOG18326;opiNOG10333	zinc-binding oxidoreductase CipB
AFUB_006470	1076.33	1584.1	568.554	0.358913	-1.47829	3.45574e-37	2.49982e-35	DS499594	1838599	1840392	+	1668	-	-	-	SO	opiNOG29432;opiNOG42043	conserved hypothetical protein
AFUB_054950	137.605	202.514	72.6969	0.358973	-1.47805	5.12268e-11	6.22184e-10	DS499597	1746873	1748943	-	1746	-	GO:0003824;GO:0003824;GO:0008152;GO:0008152;GO:0016874;GO:0016874;GO:0016874	-	I	KOG1176;opiNOG01979	phenylacetyl-CoA ligase
AFUB_060250	480.11	706.368	253.851	0.359376	-1.47644	0.00607818	0.017573	DS499597	3165813	3166713	+	795	-	-	-	S	eurotNOG07595	solid-state culture expressed protein (Aos23), putative
AFUB_087890	408.558	601.015	216.1	0.359559	-1.4757	3.69255e-23	1.23984e-21	DS499601	343000	345461	-	2214	-	GO:0000981;GO:0000981;GO:0000981;GO:0003677;GO:0003677;GO:0003677;GO:0003677;GO:0005634;GO:0005634;GO:0005634;GO:0005634;GO:0006351;GO:0006351;GO:0006351;GO:0006355;GO:0006355;GO:0006357;GO:0008270;GO:0008270;GO:0008270;GO:0046872	-	K	opiNOG20925;opiNOG14747	C6 transcription factor, putative
AFUB_066490	109.424	160.938	57.9103	0.35983	-1.47461	2.17212e-09	2.14336e-08	DS499598	1005548	1007566	+	2019	-	GO:0005515;GO:0016020;GO:0016021;GO:0016021;GO:0016021	-	ST	eurotNOG10922;opiNOG38654	conserved hypothetical protein
AFUB_054530	695.908	1023.4	368.421	0.359999	-1.47394	2.54322e-30	1.26365e-28	DS499597	1624818	1625558	-	678	-	GO:0016020;GO:0016021;GO:0016021;GO:0016021	K12274	S	opiNOG27256;opiNOG14694;NOG126008	conserved hypothetical protein
AFUB_063170	242.168	355.946	128.391	0.360704	-1.47111	2.0322e-16	4.3181e-15	DS499598	93911	96715	-	2805	-	-	-	S	opiNOG19768	conserved hypothetical protein
AFUB_010600	20.4848	30.0999	10.8697	0.361121	-1.46945	0.00761608	0.0213224	DS499594	3008221	3010675	-	1497	-	GO:0005524;GO:0005524;GO:0005524;GO:0006298;GO:0006298;GO:0006298;GO:0030983;GO:0030983;GO:0030983	K08741	L	opiNOG12523;COG0249	DNA mismatch repair protein Msh5, putative
AFUB_085580	25.6147	37.631	13.5984	0.361361	-1.46849	0.00372359	0.01148	DS499600	1716919	1718303	-	1284	-	GO:0016627;GO:0016627;GO:0016627;GO:0050660;GO:0050660;GO:0050660;GO:0055114;GO:0055114	-	R	opiNOG21111	thermophilic desulfurizing enzyme family protein
AFUB_070490	109.121	160.304	57.9382	0.361427	-1.46823	2.42426e-09	2.37312e-08	DS499598	2112477	2113454	-	849	-	GO:0008168;GO:0008757;GO:0008757;GO:0008757;GO:0016740;GO:0032259	-	SR	opiNOG31865;opiNOG31991	thiol methyltransferase, putative
AFUB_088000	6576.94	9659.62	3494.26	0.361739	-1.46698	3.06466e-09	2.96461e-08	DS499601	371707	372832	+	915	-	GO:0005216;GO:0005216;GO:0005216;GO:0006811;GO:0006811;GO:0016020;GO:0016020;GO:0016020;GO:0016021;GO:0016021;GO:0016021;GO:0034220	-	SR	NOG62804;opiNOG24499;COG5524;opiNOG76379	opsin, putative
AFUB_021660	742.95	1090.75	395.154	0.362278	-1.46483	0.000289879	0.00119373	DS499595	1246413	1247036	+	567	-	-	-	S	opiNOG38933;opiNOG58055	DUF967 domain protein
AFUB_000360	12.8147	18.8069	6.82251	0.362766	-1.46289	0.0406589	0.0876814	DS499594	107218	108628	+	1263	-	GO:0000272;GO:0000272;GO:0000272;GO:0005576;GO:0005576;GO:0005576;GO:0005975;GO:0016829;GO:0030570;GO:0030570;GO:0030570;GO:0046872;GO:0046872;GO:0046872;GO:0071555;GO:0071555;GO:0071555	-	SG	NOG03209;opiNOG07165	conserved hypothetical protein
AFUB_011180	1014.5	1486.28	542.723	0.365156	-1.45341	8.01367e-35	4.92741e-33	DS499594	3156409	3157203	-	795	-	GO:0016020;GO:0016021;GO:0016021;GO:0016021	-	S	NOG42349;opiNOG20377;opiNOG30734	conserved hypothetical protein
AFUB_004489	441.175	646.001	236.348	0.365862	-1.45063	4.32946e-23	1.43896e-21	DS499594	1265771	1266618	+	651	-	-	-	S	opiNOG57603	FG-GAP repeat protein, putative
AFUB_077310	168.848	247.208	90.4889	0.366043	-1.44991	2.59189e-12	3.62717e-11	DS499599	1479375	1481759	-	2385	-	-	-	S	opiNOG28933	conserved hypothetical protein
AFUB_028430	11.6433	17.0436	6.24293	0.366292	-1.44893	0.0473813	0.0997308	DS499595	3261047	3261944	+	579	-	-	-	-	-	hypothetical protein
AFUB_086890	90.2309	132.06	48.4017	0.366513	-1.44806	5.74857e-08	4.64704e-07	DS499601	96133	97110	+	978	-	-	-	R	eurotNOG11433	extracelular proline-glycine rich protein
AFUB_036300	329.56	481.859	177.261	0.36787	-1.44273	1.18893e-14	2.13055e-13	DS499596	637543	638830	+	1236	-	GO:0000981;GO:0000981;GO:0000981;GO:0005634;GO:0005634;GO:0005634;GO:0006355;GO:0006355;GO:0006357;GO:0008270;GO:0008270;GO:0008270	-	K	opiNOG43685	C6 transcription factor GliZ-like, putative
AFUB_061980	51.7922	75.6953	27.8891	0.36844	-1.4405	5.39988e-05	0.000261824	DS499597	3622962	3625347	-	1752	-	GO:0003824;GO:0003824;GO:0005315;GO:0005315;GO:0005315;GO:0006817;GO:0006817;GO:0006817;GO:0008152;GO:0008152;GO:0016020;GO:0016020;GO:0016020;GO:0016021;GO:0016021;GO:0016021;GO:0016874;GO:0016874;GO:0016874;GO:0055085	-	I	opiNOG16479;NOG12813;COG0318	AMP dependent CoA ligase
AFUB_023020	451.886	660.408	243.364	0.368506	-1.44024	2.39e-10	2.66585e-09	DS499595	1667093	1669101	-	1881	-	-	-	S	NOG225550;opiNOG17685	conserved hypothetical protein
AFUB_036640	2755.23	4024.49	1485.96	0.369229	-1.43741	1.77091e-13	2.8561e-12	DS499596	751621	757558	+	5814	-	GO:0000155;GO:0000155;GO:0000155;GO:0000160;GO:0000160;GO:0005622;GO:0005622;GO:0007165;GO:0007165;GO:0016301;GO:0016310;GO:0016310;GO:0016310;GO:0016772;GO:0016772;GO:0023014	-	T	COG2202;opiNOG22201	sensor histidine kinase/response regulator, putative
AFUB_027700	231.035	337.44	124.63	0.369341	-1.43698	1.58506e-13	2.57324e-12	DS499595	3067051	3067497	+	411	-	-	K01104	V	opiNOG02342	conserved hypothetical protein
AFUB_092200	724.268	1057.24	391.299	0.370115	-1.43395	4.70754e-08	3.86584e-07	DS499601	1617806	1619613	+	1515	-	GO:0004497;GO:0004497;GO:0004497;GO:0005506;GO:0005506;GO:0005506;GO:0016020;GO:0016021;GO:0016021;GO:0016021;GO:0016491;GO:0016705;GO:0016705;GO:0016705;GO:0020037;GO:0020037;GO:0020037;GO:0046872;GO:0055114;GO:0055114;GO:0055114	-	Q	COG2124;opiNOG19202	cytochrome P450 monooxygenase, putative
AFUB_030510	15.9421	23.2707	8.61355	0.370146	-1.43383	0.0373861	0.0819747	DS499595	3895257	3895954	+	657	-	-	-	S	eurotNOG07224	conserved hypothetical protein
AFUB_029480	1486.81	2169.05	804.564	0.370929	-1.43079	3.31447e-08	2.77986e-07	DS499595	3589075	3591198	+	2124	-	GO:0005515	-	OT	opiNOG08970;KOG3986	protein phosphatase regulatory subunit Gac1, putative
AFUB_062210	26.335	38.4169	14.2532	0.371012	-1.43046	0.00313039	0.00985812	DS499597	3677792	3679942	-	1782	-	GO:0000981;GO:0000981;GO:0000981;GO:0003677;GO:0003677;GO:0003677;GO:0003677;GO:0005634;GO:0005634;GO:0005634;GO:0005634;GO:0006351;GO:0006351;GO:0006351;GO:0006355;GO:0006355;GO:0006357;GO:0008270;GO:0008270;GO:0008270;GO:0046872	-	SR	opiNOG22966;sordNOG04614;eurotNOG03593	C6 transcription factor, putative
AFUB_034360	402.103	586.578	217.628	0.371014	-1.43046	1.75613e-21	5.15726e-20	DS499596	128286	129452	-	1107	-	GO:0016491;GO:0016491;GO:0016491;GO:0016491;GO:0046872;GO:0046872;GO:0046872;GO:0055114;GO:0055114;GO:0055114	-	QR	opiNOG08837;COG3491	oxidoreductase, 2OG-Fe(II) oxygenase family, putative
AFUB_017740	1103.85	1609.95	597.756	0.371289	-1.42939	2.96066e-35	1.89136e-33	DS499595	137082	140673	-	3243	-	GO:0000155;GO:0000155;GO:0000155;GO:0000160;GO:0000160;GO:0005622;GO:0005622;GO:0007165;GO:0007165;GO:0016020;GO:0016021;GO:0016021;GO:0016021;GO:0016310;GO:0016310;GO:0016772;GO:0016772;GO:0023014	K11231	T	COG0642;opiNOG04701	osmolarity two-component system protein sln1 TcsB
AFUB_009030	343.556	501.03	186.082	0.3714	-1.42896	1.60286e-05	8.63106e-05	DS499594	2548226	2549269	-	963	-	GO:0005886;GO:0005886;GO:0005886;GO:0016020;GO:0016021;GO:0016021;GO:0016021	-	S	opiNOG23281	conserved hypothetical protein
AFUB_086780	29.9317	43.6418	16.2216	0.371699	-1.42779	0.00128024	0.00447425	DS499601	62083	63516	-	1275	-	GO:0016020;GO:0016020;GO:0016020;GO:0016021;GO:0016021;GO:0016021;GO:0016021;GO:0022857;GO:0022857;GO:0022891;GO:0055085;GO:0055085	-	R	necNOG12344;KOG0254;hypNOG10936;opiNOG07828	plasma membrane hexose transporter, putative
AFUB_037620	1908.34	2780.26	1036.42	0.372776	-1.42362	0.0160536	0.0405066	DS499596	1033137	1033613	+	423	-	-	-	S	onyNOG05749;opiNOG38009;eurotNOG07527	LEA domain protein
AFUB_014260	173.333	252.465	94.201	0.373125	-1.42227	3.55972e-12	4.93943e-11	DS499594	4005166	4006880	-	1452	-	GO:0004553;GO:0004553;GO:0004553;GO:0005975;GO:0005975;GO:0005975	K01188	G	opiNOG01219;COG2723	beta-glucosidase, putative
AFUB_066880	71.5743	104.216	38.9322	0.373571	-1.42055	1.88273e-06	1.19344e-05	DS499598	1098138	1099721	-	1440	-	GO:0005634;GO:0006351;GO:0006355	-	S	opiNOG58418;opiNOG31797	conserved hypothetical protein
AFUB_011600	95.5822	139.155	52.0094	0.373752	-1.41985	1.75658e-06	1.12216e-05	DS499594	3276082	3276848	-	702	-	GO:0003723;GO:0003723;GO:0003723;GO:0003743;GO:0003743;GO:0003743;GO:0003743;GO:0005737;GO:0005737;GO:0006412;GO:0006413;GO:0006413;GO:0006413	-	J	NOG102585;opiNOG10765;eurotNOG01867;KOG1669	translation initiation factor eIF4E, putative
AFUB_052430	99.79	145.18	54.3997	0.374704	-1.41617	1.46057e-06	9.46582e-06	DS499597	976591	978205	-	1347	-	GO:0008270;GO:0008270;GO:0008270;GO:0016491;GO:0016491;GO:0016491;GO:0055114;GO:0055114	-	QC	opiNOG19001;COG1063	alcohol dehydrogenase, putative
AFUB_048070	164.166	238.762	89.5708	0.375147	-1.41447	0.000234603	0.000987179	DS499596	4047305	4050554	+	3036	-	GO:0000272;GO:0000272;GO:0000272;GO:0004553;GO:0004553;GO:0004565;GO:0004565;GO:0004565;GO:0005576;GO:0005576;GO:0005576;GO:0005975;GO:0005975;GO:0005975;GO:0008152;GO:0016787;GO:0016798	K01190	G	opiNOG04358;COG1874	beta-galactosidase, putative
AFUB_054670	609.347	885.729	332.964	0.375921	-1.4115	2.67399e-08	2.27173e-07	DS499597	1664246	1666365	-	1941	-	GO:0016020;GO:0016021;GO:0016021;GO:0016021	-	S	opiNOG03423	integral membrane protein
AFUB_091700	1706.57	2480.55	932.583	0.375958	-1.41136	8.08317e-12	1.07754e-10	DS499601	1506090	1507674	-	1488	-	GO:0016020;GO:0016021;GO:0016021;GO:0016021;GO:0055085;GO:0055085;GO:0055085	-	G	COG0477;opiNOG50560	transmembrane transporter, putative
AFUB_072860	113.52	165	62.0409	0.376006	-1.41117	8.95342e-09	8.14083e-08	DS499599	191144	192375	-	744	-	GO:0016491;GO:0016491;GO:0016491;GO:0055114	-	Q	opiNOG10428;eurotNOG03326	short chain dehydrogenase/reductase family protein
AFUB_015420	527.586	766.623	288.548	0.376389	-1.4097	3.61762e-16	7.58852e-15	DS499594	4367417	4370481	+	2814	-	GO:0042578;GO:0042578;GO:0042578	-	TI	opiNOG03188;COG5329	SacI domain protein
AFUB_069620	770.265	1119.07	421.463	0.37662	-1.40882	0.00638836	0.0183714	DS499598	1893062	1894171	-	1053	-	GO:0016020;GO:0016021;GO:0016021;GO:0016021	-	S	opiNOG48576;opiNOG29005;NOG137460;opiNOG39184	conserved hypothetical protein
AFUB_021630	27.4525	39.8549	15.0502	0.377624	-1.40498	0.00249586	0.00802689	DS499595	1241854	1242593	+	513	-	-	-	-	-	hypothetical protein
AFUB_061470	47.3341	68.7155	25.9527	0.377683	-1.40475	0.00820913	0.0227751	DS499597	3521810	3522889	-	1080	-	-	-	MR	opiNOG72862;COG0791	NlpC/P60-like cell-wall peptidase, putative
AFUB_077130	128.895	187.092	70.6982	0.377879	-1.404	1.27164e-09	1.29373e-08	DS499599	1419000	1421237	-	1962	-	GO:0000981;GO:0000981;GO:0000981;GO:0005634;GO:0005634;GO:0005634;GO:0006355;GO:0006355;GO:0006357;GO:0008270;GO:0008270;GO:0008270	-	K	opiNOG59997	C6 transcription factor, putative
AFUB_032120	121.027	175.659	66.3946	0.377975	-1.40364	3.22411e-09	3.10969e-08	DS499595	4340088	4342500	+	2220	-	GO:0016020;GO:0016021;GO:0016021;GO:0016021	K15204	SK	opiNOG36827;opiNOG79314;NOG61575	hypothetical protein
AFUB_062540	64.9006	94.192	35.6091	0.378048	-1.40336	0.0339551	0.0758343	DS499597	3751123	3752893	-	1548	-	GO:0004497;GO:0004497;GO:0004497;GO:0005506;GO:0005506;GO:0005506;GO:0016020;GO:0016021;GO:0016021;GO:0016021;GO:0016491;GO:0016705;GO:0016705;GO:0016705;GO:0020037;GO:0020037;GO:0020037;GO:0046872;GO:0055114;GO:0055114;GO:0055114	-	Q	COG2124;opiNOG11857	cytochrome P450 oxygenase, putative
AFUB_051230	2078.54	3013.52	1143.56	0.379475	-1.39792	1.56879e-11	2.03343e-10	DS499597	640247	642025	-	1617	-	GO:0016020;GO:0016021;GO:0016021;GO:0016021;GO:0055085;GO:0055085;GO:0055085	-	R	opiNOG03553;KOG0255	MFS multidrug transporter, putative
AFUB_018320	243.358	352.722	133.994	0.379884	-1.39637	2.29495e-15	4.39255e-14	DS499595	283094	284688	+	1545	-	GO:0004553;GO:0004553;GO:0004553;GO:0005975;GO:0005975;GO:0005975	K01193	G	opiNOG06853;COG1621	beta-fructofuranosidase, putative
AFUB_060420	13.9279	20.1869	7.66899	0.3799	-1.39631	0.02847	0.0655482	DS499597	3253856	3255456	-	1467	-	-	-	S	eurotNOG01476	hypothetical protein
AFUB_031420	1069.39	1549.89	588.893	0.379958	-1.39609	1.70627e-27	7.17362e-26	DS499595	4140601	4142113	+	1305	-	GO:0004364;GO:0004364;GO:0004364;GO:0005515;GO:0016020;GO:0016021;GO:0016021;GO:0016021;GO:0016740	K07393	O	opiNOG02500;COG0435	cell wall biogenesis protein/glutathione transferase, putative
AFUB_076930	171.763	248.909	94.6171	0.380127	-1.39545	0.00122015	0.00429938	DS499599	1374171	1376037	-	1797	-	GO:0004519;GO:0004519;GO:0004519;GO:0004519;GO:0006289;GO:0006289;GO:0006289;GO:0009411;GO:0009411;GO:0009411;GO:0090305	K13281	RL	COG4294;opiNOG13919	UV-endonuclease UVE-1
AFUB_069610	105.975	153.375	58.5758	0.381912	-1.38869	1.94094e-08	1.67794e-07	DS499598	1891392	1892625	+	1176	-	GO:0003700;GO:0003700;GO:0005515;GO:0006355;GO:0006355;GO:0008270;GO:0008270;GO:0008270;GO:0043565;GO:0043565;GO:0043565;GO:0046872	-	K	opiNOG15221	GATA transcription factor LreB
AFUB_000890	69.2562	100.205	38.3077	0.382294	-1.38724	4.62876e-06	2.71867e-05	DS499594	233235	233755	-	375	-	GO:0016020;GO:0016021;GO:0016021;GO:0016021	-	S	opiNOG46715	conserved hypothetical protein
AFUB_009780	1057.63	1529.25	586.011	0.383201	-1.38383	1.55986e-32	8.76909e-31	DS499594	2742713	2745250	+	2178	-	GO:0005634;GO:0005737;GO:0005741;GO:0005741;GO:0016021;GO:0016021	-	S	opiNOG00896;KOG3783;opiNOG77549	conserved hypothetical protein
AFUB_005090	3030.13	4380.78	1679.48	0.383375	-1.38317	1.08824e-34	6.64973e-33	DS499594	1425388	1426671	+	1284	-	-	-	DR	opiNOG20082;opiNOG28580;KOG1674	cyclin
AFUB_066560	822.173	1188.37	455.979	0.383702	-1.38194	0.000881727	0.00323915	DS499598	1022219	1025457	-	3147	-	GO:0000166;GO:0000166;GO:0000166;GO:0005524;GO:0005524;GO:0005524;GO:0006812;GO:0006812;GO:0016020;GO:0016021;GO:0016021;GO:0016021;GO:0016021;GO:0019829;GO:0019829;GO:0019829;GO:0098655	K01536	P	opiNOG10443;COG0474	sodium P-type ATPase, putative
AFUB_100050	55.5896	80.335	30.8443	0.383946	-1.38102	4.70297e-05	0.000231277	DS499603	507599	507961	+	363	-	-	-	SR	opiNOG68945;sordNOG13082;eurotNOG09712	C2H2 finger domain protein, putative
AFUB_066690	480.216	693.417	267.014	0.38507	-1.37681	1.18434e-09	1.21117e-08	DS499598	1053345	1054342	+	915	-	GO:0006508;GO:0008237;GO:0008237;GO:0008237	-	R	opiNOG03523;eurotNOG05428	major allergen Asp F2
AFUB_041910	223.05	321.829	124.271	0.386139	-1.37281	6.50537e-14	1.10344e-12	DS499596	2255339	2258053	+	2583	-	GO:0003824;GO:0003824;GO:0004356;GO:0004356;GO:0004356;GO:0006542;GO:0006807;GO:0006807;GO:0016787;GO:0016787;GO:0016787	-	E	COG0174;opiNOG07124	extracellular developmental signal biosynthesis protein FluG
AFUB_090610	367.064	529.604	204.523	0.386181	-1.37265	5.21539e-08	4.24114e-07	DS499601	1187494	1191547	+	3108	-	GO:0003824;GO:0003824;GO:0003824;GO:0016020;GO:0016021;GO:0016021;GO:0016021	-	S	opiNOG22930;NOG05922;eurotNOG04271	rhamnosidase B, putative
AFUB_048750	85.934	123.916	47.952	0.386972	-1.3697	0.00037362	0.00149722	DS499597	12024	13176	-	1038	-	GO:0008270;GO:0008270;GO:0008270;GO:0016491;GO:0016491;GO:0016491;GO:0046872;GO:0055114;GO:0055114	K18369	QC	opiNOG20952;COG1063	zinc-binding oxidoreductase, putative
AFUB_041850	27.4688	39.6041	15.3335	0.387169	-1.36896	0.003298	0.0103202	DS499596	2235715	2237174	-	1359	-	GO:0003824;GO:0003824;GO:0005975;GO:0005975;GO:0005975;GO:0016810;GO:0016810;GO:0016810	-	R	opiNOG11130	polysaccharide deacetylase, putative
AFUB_042020	79.7791	115.008	44.5506	0.387371	-1.36821	1.55226e-06	1.00008e-05	DS499596	2284779	2287273	-	2076	-	-	-	R	opiNOG03189	glutaminase GtaA
AFUB_017530	39.3514	56.7221	21.9806	0.387515	-1.36768	0.000540377	0.00209259	DS499595	93239	94492	-	1254	-	GO:0000981;GO:0000981;GO:0000981;GO:0005634;GO:0005634;GO:0005634;GO:0006355;GO:0006355;GO:0006357;GO:0008270;GO:0008270;GO:0008270	-	R	onyNOG07673;onyNOG02431	C6 transcription factor, putative
AFUB_095050	75.3464	108.578	42.1149	0.387877	-1.36633	0.000145277	0.000642774	DS499602	610907	614839	-	3846	-	GO:0004672;GO:0004672;GO:0004672;GO:0005515;GO:0005524;GO:0005524;GO:0005524;GO:0006468;GO:0006468	-	T	opiNOG49528;opiNOG40123;NOG138872	hypothetical protein
AFUB_024920	3998.84	5760.58	2237.1	0.388347	-1.36458	3.37734e-13	5.34185e-12	DS499595	2295708	2298331	+	2166	-	GO:0005576;GO:0005576;GO:0005576;GO:0006508;GO:0006508;GO:0006508;GO:0008233;GO:0008236;GO:0008236;GO:0008236;GO:0008236;GO:0016787	-	OE	opiNOG08301;COG1506	secreted dipeptidyl peptidase
AFUB_011950	109.572	157.829	61.3147	0.388489	-1.36406	2.74643e-08	2.32725e-07	DS499594	3354089	3356074	-	1986	-	-	-	A	opiNOG64063;eurotNOG06490	nuclear RNA binding protein, putative
AFUB_002520	818.294	1178.57	458.014	0.388617	-1.36358	9.24992e-09	8.3949e-08	DS499594	704910	709804	-	4839	-	GO:0003824;GO:0003824;GO:0004134;GO:0004134;GO:0004134;GO:0004135;GO:0004135;GO:0004135;GO:0005980;GO:0005980;GO:0005980	K01196	G	opiNOG02012;COG3408	glycogen debranching enzyme Gdb1, putative
AFUB_073340	212.789	306.438	119.14	0.388789	-1.36294	0.0174134	0.0435211	DS499599	318750	320368	+	1485	-	-	-	S	NOG132082;opiNOG29769	conserved hypothetical protein
AFUB_013470	352.403	507.459	197.348	0.388895	-1.36255	2.68639e-18	6.38375e-17	DS499594	3806264	3808238	-	1809	-	-	-	S	eurotNOG05437;opiNOG11564	conserved hypothetical protein
AFUB_085830	33.086	47.6361	18.5359	0.389114	-1.36174	0.00157418	0.00534395	DS499600	1773075	1774568	-	1494	-	GO:0004497;GO:0004497;GO:0004497;GO:0005506;GO:0005506;GO:0005506;GO:0016491;GO:0016705;GO:0016705;GO:0016705;GO:0020037;GO:0020037;GO:0020037;GO:0046872;GO:0055114;GO:0055114;GO:0055114	-	Q	COG2124;opiNOG00940;opiNOG39691	cytochrome P450, putative
AFUB_016650	15.8511	22.8189	8.88332	0.389297	-1.36106	0.030159	0.0687219	DS499594	4730305	4731265	-	906	-	GO:0016020;GO:0016021;GO:0016021;GO:0016021	-	SR	eurotNOG07623;opiNOG67536;pleNOG09209	hypothetical protein
AFUB_053840	174.971	251.806	98.1362	0.389729	-1.35946	2.10834e-11	2.69375e-10	DS499597	1421712	1422431	+	651	-	GO:0006914;GO:0006914;GO:0006914	-	S	opiNOG09719;KOG4493	conserved hypothetical protein
AFUB_091300	10177	14634	5720.02	0.390872	-1.35523	4.46288e-08	3.68028e-07	DS499601	1404346	1404959	+	468	-	GO:0016020;GO:0016021;GO:0016021;GO:0016021;GO:0031307;GO:0031307;GO:1990593;GO:1990593	K00627	SC	opiNOG02675;opiNOG39034	conserved hypothetical protein
AFUB_088680	1215.41	1746.72	684.105	0.391651	-1.35236	2.36112e-12	3.32313e-11	DS499601	568968	571196	+	2229	-	-	-	S	opiNOG70120;opiNOG05042;eurotNOG03961	conserved hypothetical protein
AFUB_093420	657.215	943.864	370.566	0.392605	-1.34885	3.75691e-25	1.43815e-23	DS499602	159437	161337	-	1668	-	GO:0016020;GO:0016021;GO:0016021;GO:0016021	K13519	I	COG5202;opiNOG05050	MBOAT family protein, putative
AFUB_096450	1115.82	1601.69	629.953	0.393305	-1.34628	8.32681e-32	4.57649e-30	DS499602	1036004	1037844	-	1803	-	GO:0004499;GO:0004499;GO:0004499;GO:0050660;GO:0050660;GO:0050660;GO:0050661;GO:0050661;GO:0050661;GO:0055114;GO:0055114	-	PR	COG2072;opiNOG13111	conserved hypothetical protein
AFUB_034550	183.807	263.837	103.777	0.393338	-1.34616	2.47235e-05	0.000128421	DS499596	170560	172160	-	1332	-	GO:0016020;GO:0016021;GO:0016021;GO:0016021;GO:0055085;GO:0055085;GO:0055085	-	G	opiNOG17241;KOG2533	MFS transporter, putative
AFUB_082090	214.392	307.691	121.093	0.393555	-1.34536	7.64171e-13	1.13908e-11	DS499600	665254	666595	-	1092	-	GO:0005515	-	S	opiNOG06922;eurotNOG04990	conserved hypothetical protein
AFUB_058470	48.4882	69.569	27.4073	0.393958	-1.34389	0.000229072	0.000965555	DS499597	2679216	2683397	-	3504	-	GO:0004386;GO:0004386;GO:0004386;GO:0005524;GO:0005524;GO:0005524	-	KL	eurotNOG07969;opiNOG05630	SNF2 family helicase, putative
AFUB_044040	17.9887	25.8033	10.1741	0.394293	-1.34266	0.0247255	0.0583472	DS499596	2913311	2915602	+	2055	-	GO:0000981;GO:0000981;GO:0000981;GO:0005634;GO:0005634;GO:0005634;GO:0006355;GO:0006355;GO:0006357;GO:0008270;GO:0008270;GO:0008270	-	K	eurotNOG09985	C6 transcription factor, putative
AFUB_039350	300.034	430.127	169.94	0.395093	-1.33973	3.65791e-13	5.72123e-12	DS499596	1551366	1553279	-	1914	-	GO:0003676;GO:0003676;GO:0003676	-	K	KOG1721;opiNOG20323	C2H2 transcription factor, putative
AFUB_013350	26.8978	38.5589	15.2366	0.395152	-1.33952	0.00427456	0.0130034	DS499594	3770869	3772337	-	1242	-	-	K03846	SG	opiNOG00222;opiNOG08329	conserved hypothetical protein
AFUB_056400	43.5501	62.4297	24.6705	0.395173	-1.33945	0.0196144	0.0479924	DS499597	2176161	2176820	+	660	-	GO:0016020;GO:0016020;GO:0016020;GO:0016021;GO:0016021;GO:0016021	-	S	opiNOG39122;NOG83148;opiNOG60310	conserved hypothetical protein
AFUB_062200	818.348	1172.33	464.368	0.396107	-1.33604	3.83669e-16	8.01388e-15	DS499597	3676498	3677709	+	1212	-	GO:0016020;GO:0016021;GO:0016021;GO:0016021	-	S	opiNOG24360	conserved hypothetical protein
AFUB_036410	791.508	1133.65	449.362	0.396383	-1.33503	4.32746e-05	0.000215127	DS499596	668922	671167	-	1998	-	GO:0016020;GO:0016021;GO:0016021;GO:0016021	-	S	opiNOG03174	conserved hypothetical protein
AFUB_030650	164.604	235.462	93.7452	0.398133	-1.32868	1.80212e-06	1.14752e-05	DS499595	3925787	3928697	+	2850	-	GO:0005509;GO:0005509;GO:0005509;GO:0005783;GO:0005789;GO:0016020;GO:0016020;GO:0016020;GO:0016021;GO:0016021;GO:0016021;GO:0055085;GO:0055085;GO:0055085	-	M	opiNOG06835;COG0668	Mechanosensitive ion channel family
AFUB_033250	103.664	148.259	59.0683	0.398413	-1.32766	0.0339049	0.0757563	DS499595	4641534	4642355	-	822	-	GO:0016491;GO:0016491;GO:0016491;GO:0055114	K00059	QI	opiNOG04845;COG1028;eurotNOG08354;KOG0725	1,3,6,8-tetrahydroxynaphthalene reductase
AFUB_083150	100.647	143.936	57.3568	0.398488	-1.32739	3.03534e-07	2.2087e-06	DS499600	946763	947744	+	876	-	-	-	S	fuNOG16356;opiNOG37580	conserved hypothetical protein
AFUB_098290	459.193	656.672	261.714	0.398545	-1.32719	3.97434e-10	4.29665e-09	DS499603	46774	48640	+	1737	-	GO:0004721;GO:0004725;GO:0004725;GO:0004725;GO:0004725;GO:0006470;GO:0006470;GO:0016311;GO:0016311;GO:0016787;GO:0016791;GO:0016791;GO:0035335	K19806	T	opiNOG16501;KOG0789	protein tyrosine phosphatase (Pyp1), putative
AFUB_024070	2992.17	4277.11	1707.23	0.399156	-1.32498	9.75536e-40	7.99777e-38	DS499595	2057081	2073927	+	16617	-	-	-	S	NOG121254;opiNOG08536	involucrin repeat protein, putative
AFUB_062170	198.719	284.033	113.405	0.399268	-1.32457	4.95222e-08	4.05324e-07	DS499597	3670390	3672178	+	1635	-	GO:0016020;GO:0016021;GO:0016021;GO:0016021;GO:0055085;GO:0055085;GO:0055085	-	R	KOG0254;opiNOG51731;eurotNOG02972	MFS transporter, putative
AFUB_004790	2200.43	3144.21	1256.66	0.399674	-1.3231	3.05798e-11	3.80334e-10	DS499594	1340721	1342175	+	1455	-	-	-	SJ	COG1670;opiNOG11503	siderophore biosynthesis protein, putative
AFUB_072480	359.809	513.909	205.709	0.400283	-1.32091	1.78653e-17	4.05909e-16	DS499599	83677	88392	-	4452	-	GO:0004386;GO:0004386;GO:0004386;GO:0005524;GO:0005524;GO:0005524	K15710	L	opiNOG07587;COG0553	SNF2 family helicase/ATPase, putative
AFUB_090700	17.8021	25.4188	10.1855	0.400707	-1.31938	0.0277258	0.0642106	DS499601	1209886	1211059	-	906	-	GO:0016020;GO:0016021;GO:0016021;GO:0016021	-	S	opiNOG36006	integral membrane protein (Pth11), putative
AFUB_046780	323.301	461.569	185.032	0.400876	-1.31877	2.6058e-16	5.50737e-15	DS499596	3710984	3711649	+	666	-	GO:0008080;GO:0008080;GO:0008080	-	L	opiNOG61406	conserved hypothetical protein
AFUB_051740	1734.03	2475.41	992.644	0.401002	-1.31832	6.0908e-35	3.79248e-33	DS499597	803381	803898	-	279	-	GO:0016020;GO:0016021;GO:0016021;GO:0016021;GO:0016021	-	SR	opiNOG39253;opiNOG42382	stress response RCI peptide, putative
AFUB_021610	370.678	528.604	212.753	0.402481	-1.31301	1.70321e-17	3.88774e-16	DS499595	1238829	1239820	-	939	-	-	-	Q	KOG1208;opiNOG27538	oxidoreductase, short-chain dehydrogenase/reductase family
AFUB_072900	123.176	175.632	70.7206	0.402663	-1.31235	2.65147e-08	2.25456e-07	DS499599	200502	202565	-	1947	-	-	-	S	COG4289;opiNOG13861	conserved hypothetical protein
AFUB_092170	229.846	327.696	131.997	0.402804	-1.31185	2.05305e-07	1.53015e-06	DS499601	1612388	1612975	-	588	-	GO:0016491;GO:0016491;GO:0016491;GO:0055114	-	R	opiNOG33143;COG0431	NADPH-dependent FMN reductase Lot6, putative
AFUB_046760	47.9842	68.4008	27.5676	0.40303	-1.31104	0.00267255	0.00854765	DS499596	3706784	3707787	+	897	-	GO:0006950;GO:0006950;GO:0016020;GO:0016021;GO:0016021;GO:0016021;GO:0016021	-	S	eurotNOG05139;opiNOG28437	RTA1 domain protein, putative
AFUB_081910	845.506	1205.06	485.946	0.403253	-1.31024	5.32402e-12	7.25453e-11	DS499600	595780	598317	-	2475	-	GO:0005515	-	R	opiNOG24838	WD repeat protein
AFUB_061870	63.2046	90.0797	36.3294	0.403303	-1.31006	0.00672891	0.019216	DS499597	3607927	3608721	+	795	-	-	-	S	NOG74502;opiNOG27616	conserved hypothetical protein
AFUB_001260	54886	78185.6	31586.3	0.403992	-1.3076	8.70114e-47	8.56018e-45	DS499594	335018	336718	+	1548	-	GO:0003824;GO:0003824;GO:0004351;GO:0004351;GO:0004351;GO:0004351;GO:0006536;GO:0006536;GO:0006536;GO:0016829;GO:0016831;GO:0016831;GO:0016831;GO:0019752;GO:0019752;GO:0030170;GO:0030170;GO:0030170	K01580	E	COG0076;opiNOG19310	glutamate decarboxylase
AFUB_036970	28.1776	40.1299	16.2253	0.404319	-1.30643	0.0193188	0.047408	DS499596	854621	856301	+	1380	-	GO:0004180;GO:0004185;GO:0004185;GO:0004185;GO:0004185;GO:0006508;GO:0006508;GO:0006508;GO:0008233;GO:0016787	K13289	OE	COG2939;opiNOG15159	carboxypeptidase Y, putative
AFUB_041840	253.787	361.412	146.161	0.404415	-1.30609	9.80881e-14	1.64394e-12	DS499596	2233969	2235369	+	1332	-	GO:0016020;GO:0016020;GO:0016020;GO:0016021;GO:0016021;GO:0016021;GO:0016757;GO:0016757;GO:0016757	-	S	NOG47931	conserved hypothetical protein
AFUB_061490	8501.64	12106.3	4897.02	0.404504	-1.30578	2.86945e-06	1.76105e-05	DS499597	3526931	3528007	+	1002	-	GO:0005509;GO:0005509;GO:0005509	-	S	opiNOG23153	calcium binding protein Caleosin, putative
AFUB_073370	207.318	294.839	119.798	0.406316	-1.29932	0.00589244	0.0170952	DS499599	326000	327091	-	948	-	-	-	S	opiNOG29013;opiNOG37136	conserved hypothetical protein
AFUB_051470	1021.8	1452.9	590.694	0.406563	-1.29845	3.59235e-29	1.65147e-27	DS499597	721153	722749	+	1482	-	-	-	S	opiNOG15078	conserved hypothetical protein
AFUB_001550	2242.42	3186.77	1298.07	0.40733	-1.29573	1.02867e-26	4.23432e-25	DS499594	419044	421647	-	2232	-	-	-	QR	NOG214231;opiNOG08562;eurotNOG07632;KOG1208	oxidoreductase, short-chain dehydrogenase/reductase family
AFUB_088370	849.534	1207.29	491.775	0.407337	-1.2957	0.00600836	0.0174058	DS499601	474917	476146	+	1125	-	GO:0016020;GO:0016021;GO:0016021;GO:0016021;GO:0016021;GO:0055085;GO:0055085;GO:0055085	-	RP	opiNOG13437;COG1275;opiNOG19231	MFS transporter, putative
AFUB_013970	116.464	165.457	67.4713	0.407787	-1.29411	0.000816007	0.00302197	DS499594	3925909	3926781	+	873	-	-	-	SR	NOG145306;opiNOG29656	chitin binding protein, putative
AFUB_093280	607.632	863.038	352.227	0.408124	-1.29292	9.10514e-23	2.97596e-21	DS499602	114837	117299	+	2064	-	GO:0000981;GO:0000981;GO:0000981;GO:0003677;GO:0003677;GO:0003677;GO:0005634;GO:0005634;GO:0005634;GO:0006351;GO:0006351;GO:0006351;GO:0006355;GO:0006355;GO:0006357;GO:0008270;GO:0008270;GO:0008270	-	K	opiNOG30824	C6 transcription factor, putative
AFUB_049420	284.981	404.246	165.717	0.409941	-1.28651	2.10002e-09	2.07429e-08	DS499597	180681	182219	+	1383	-	GO:0016020;GO:0016021;GO:0016021;GO:0016021;GO:0055085;GO:0055085;GO:0055085	-	RG	COG0477;KOG0255;COG3491	MFS multidrug transporter, putative
AFUB_039860	611.45	866.956	355.943	0.410566	-1.28431	0.000135298	0.000603654	DS499596	1699935	1700778	+	492	-	GO:0016020;GO:0016021;GO:0016021;GO:0016021	-	S	eurotNOG07681	conserved hypothetical protein
AFUB_007130	309.738	439.006	180.47	0.411086	-1.28249	2.48591e-13	3.96376e-12	DS499594	2003539	2004348	-	810	-	-	-	S	eurotNOG06475	conserved hypothetical protein
AFUB_058330	1026.16	1452.49	599.822	0.412961	-1.27592	9.30859e-28	3.96441e-26	DS499597	2644129	2645077	+	804	-	-	-	SO	eurotNOG06461;opiNOG32385;opiNOG48131	conserved hypothetical protein
AFUB_090620	95.1054	134.5	55.7109	0.414208	-1.27157	0.000604073	0.00231136	DS499601	1191883	1193078	-	1131	-	-	-	SR	opiNOG18280;eurotNOG03647	hypothetical protein
AFUB_062990	3427.89	4844.1	2011.67	0.415283	-1.26783	0.01325	0.0344121	DS499598	53820	54407	+	456	-	GO:0016020;GO:0016021;GO:0016021;GO:0016021	-	S	NOG31887;opiNOG30939	conserved hypothetical protein
AFUB_097490	2413.47	3410.39	1416.56	0.415367	-1.26754	5.5335e-26	2.21295e-24	DS499602	1347601	1349736	-	2136	-	-	-	S	eurotNOG10200;opiNOG18078	conserved hypothetical protein
AFUB_101670	46.3077	65.4157	27.1996	0.415797	-1.26605	0.00055733	0.00215189	DS499604	339881	343069	-	3189	-	-	-	RL	opiNOG38622;opiNOG06446;COG2304	von Willebrand domain protein
AFUB_033970	90.518	127.863	53.1732	0.415861	-1.26583	1.93819e-06	1.22702e-05	DS499596	53918	55618	-	1701	-	GO:0016020;GO:0016021;GO:0016021;GO:0016021;GO:0055085;GO:0055085;GO:0055085	-	R	KOG0254;opiNOG53521;opiNOG18573	MFS drug efflux transporter, putative
AFUB_097730	103.634	146.361	60.9067	0.416139	-1.26486	4.14377e-07	2.94342e-06	DS499602	1441365	1443679	+	2214	-	GO:0000166;GO:0003924;GO:0003924;GO:0003924;GO:0005525;GO:0005525;GO:0005525;GO:0005525	-	RU	opiNOG23017;COG0699;sordNOG09281;onyNOG06814	dynamin GTPase, putative
AFUB_054360	74.817	105.572	44.0625	0.417371	-1.2606	1.20147e-05	6.59972e-05	DS499597	1577864	1579684	+	1821	-	GO:0000981;GO:0000981;GO:0000981;GO:0003677;GO:0003677;GO:0003677;GO:0003677;GO:0005634;GO:0005634;GO:0005634;GO:0005634;GO:0006351;GO:0006351;GO:0006351;GO:0006355;GO:0006355;GO:0006357;GO:0008270;GO:0008270;GO:0008270;GO:0046872	-	K	eurotNOG05690;opiNOG50133	C6 transcription factor, putative
AFUB_085890	467.253	658.522	275.984	0.419097	-1.25465	3.64139e-19	9.32917e-18	DS499600	1785494	1787476	+	1866	-	GO:0016020;GO:0016021;GO:0016021;GO:0016021;GO:0016740;GO:0016740;GO:0016740	-	MR	COG1215;opiNOG23970	glycosyl transferase, putative
AFUB_086690	248.528	350.194	146.862	0.419374	-1.25369	1.66833e-12	2.38562e-11	DS499601	35244	36523	-	1227	-	GO:0004497;GO:0004497;GO:0004497;GO:0055114;GO:0071949;GO:0071949;GO:0071949	K15319	R	NOG140069;opiNOG37089	FAD-dependent monooxygenase, putative
AFUB_095130	60.8234	85.6946	35.9521	0.419538	-1.25313	8.09008e-05	0.000376669	DS499602	629374	633349	+	3786	-	GO:0032126;GO:0070941	-	SR	eurotNOG04529;sordNOG08368;opiNOG79403	NACHT domain protein
AFUB_061830	14.5221	20.4461	8.59805	0.420523	-1.24974	0.0427233	0.0914318	DS499597	3598664	3600882	+	1971	-	GO:0016020;GO:0016021;GO:0016021;GO:0016021	-	R	opiNOG54841	hypothetical protein
AFUB_029670	251.754	354.388	149.121	0.420784	-1.24885	0.00297365	0.00940666	DS499595	3648214	3649297	+	1026	-	GO:0000166;GO:0005524;GO:0005524;GO:0005524;GO:0016020;GO:0016021;GO:0016021;GO:0016021;GO:0016301;GO:0016307;GO:0016307;GO:0016307;GO:0016307;GO:0016310;GO:0016740;GO:0046488;GO:0046488;GO:0046488;GO:0046854	-	S	opiNOG44525	conserved hypothetical protein
AFUB_087120	35.8521	50.4192	21.285	0.42216	-1.24414	0.00288966	0.00916457	DS499601	144176	148457	-	4005	-	GO:0004672;GO:0004672;GO:0004672;GO:0005515;GO:0005524;GO:0005524;GO:0005524;GO:0006468;GO:0006468	-	D	sordNOG08563;opiNOG25058	NACHT and Ankyrin domain protein
AFUB_087540	731.309	1028.38	434.241	0.422259	-1.2438	3.20381e-06	1.94442e-05	DS499601	259170	260907	+	1638	-	GO:0016020;GO:0016020;GO:0016020;GO:0016021;GO:0016021;GO:0016021;GO:0016021;GO:0022857;GO:0022857;GO:0022891;GO:0055085;GO:0055085	-	RG	KOG0254;opiNOG01842	MFS monosaccharide transporter, putative
AFUB_093440	197.654	277.853	117.456	0.422725	-1.24221	6.84479e-11	8.14257e-10	DS499602	164055	165228	+	1110	-	-	-	Q	opiNOG09026;KOG1205	short chain dehydrogenase/reductase family protein
AFUB_021620	70.093	98.5239	41.6621	0.422863	-1.24174	0.00030433	0.00124336	DS499595	1240563	1241811	-	1122	-	-	-	R	opiNOG18036	BNR/Asp-box repeat domain protein
AFUB_006300	151.56	213.014	90.1063	0.423006	-1.24125	5.16065e-09	4.83068e-08	DS499594	1781034	1782491	-	1410	-	GO:0016020;GO:0016021;GO:0016021;GO:0016021	-	S	opiNOG27598;opiNOG44287	conserved hypothetical protein
AFUB_061480	4447.22	6241.36	2653.08	0.425079	-1.2342	4.09738e-10	4.41512e-09	DS499597	3525333	3526498	+	951	-	GO:0003824;GO:0003824;GO:0004721;GO:0004722;GO:0004722;GO:0004722;GO:0006470;GO:0006470;GO:0016787;GO:0043169;GO:0043169;GO:0046872;GO:0046872;GO:0046872	-	T	opiNOG14833;NOG106736	protein phosphatase, putative
AFUB_024380	213.705	299.786	127.625	0.42572	-1.23202	3.20685e-11	3.98346e-10	DS499595	2150275	2151096	+	609	-	GO:0016407;GO:0016407;GO:0016407;GO:0016740;GO:0016740;GO:0016740	-	RE	opiNOG25538;COG0110	acetyltransferase, CysE/LacA/LpxA/NodL family
AFUB_066520	1760.09	2468.89	1051.29	0.425817	-1.23169	1.41569e-31	7.61069e-30	DS499598	1012062	1013804	-	1743	-	GO:0016020;GO:0016021;GO:0016021;GO:0016021	-	S	sordNOG07986;opiNOG30670	hypothetical protein
AFUB_003380	1377.74	1932.31	823.161	0.425997	-1.23108	4.68758e-29	2.13502e-27	DS499594	932730	936288	+	3366	-	GO:0005515	K11795	R	opiNOG01184;KOG1310	WD repeat-containing protein
AFUB_032350	535.204	749.887	320.521	0.427426	-1.22625	2.46629e-19	6.40193e-18	DS499595	4402797	4405077	+	2229	-	-	K20305	D	opiNOG03277;KOG1938	conserved hypothetical protein
AFUB_025050	712.977	998.393	427.561	0.428249	-1.22348	3.72483e-22	1.15965e-20	DS499595	2332375	2335897	-	3351	-	-	-	RK	COG1293;opiNOG05677	DUF814 domain protein, putative
AFUB_062500	643.076	900.359	385.793	0.428488	-1.22267	5.17215e-21	1.47489e-19	DS499597	3742783	3743215	-	387	-	-	K01759	SE	opiNOG39354;COG0346	glyoxalase family protein
AFUB_084920	1003.87	1405.22	602.519	0.428773	-1.22172	3.63411e-22	1.135e-20	DS499600	1511538	1512130	+	372	-	-	-	-	-	hypothetical protein
AFUB_068500	412.67	577.362	247.978	0.429502	-1.21926	1.3727e-16	2.95506e-15	DS499598	1580088	1581168	-	852	-	GO:0003676;GO:0003676;GO:0003676	-	R	opiNOG07843;COG5048	C2H2 finger domain protein, putative
AFUB_093580	273.238	382.221	164.256	0.429741	-1.21846	4.77459e-13	7.33945e-12	DS499602	202230	206222	-	3993	-	-	-	R	opiNOG10480	conserved hypothetical protein
AFUB_084140	5180.89	7245.92	3115.86	0.430016	-1.21754	9.50632e-18	2.20573e-16	DS499600	1280702	1281401	+	651	-	-	-	SR	opiNOG38243;opiNOG62800	conserved hypothetical protein
AFUB_007840	383.581	535.961	231.201	0.431377	-1.21298	5.03953e-16	1.04377e-14	DS499594	2195278	2196679	+	1161	-	GO:0016491;GO:0016491;GO:0016491;GO:0055114	-	QRG	COG0673;opiNOG08372	dimeric dihydrodiol dehydrogenase, putative
AFUB_065890	259.669	362.816	156.521	0.431407	-1.21288	8.00284e-11	9.47436e-10	DS499598	835573	836556	+	846	-	GO:0016787;GO:0016787;GO:0016787;GO:0016787	-	R	opiNOG54424;opiNOG29220	dienelactone hydrolase family protein
AFUB_024220	418.618	584.765	252.471	0.431748	-1.21174	5.41253e-09	5.05203e-08	DS499595	2110815	2113165	+	2181	-	GO:0000981;GO:0000981;GO:0000981;GO:0003677;GO:0003677;GO:0003677;GO:0003677;GO:0005634;GO:0005634;GO:0005634;GO:0005634;GO:0006351;GO:0006351;GO:0006351;GO:0006355;GO:0006355;GO:0006357;GO:0008270;GO:0008270;GO:0008270;GO:0046872	-	K	opiNOG04347	C6 transcription factor, putative
AFUB_046740	136.55	190.697	82.4029	0.432115	-1.21051	5.15068e-08	4.19821e-07	DS499596	3702009	3703474	+	1404	-	-	-	SORG	opiNOG10617;opiNOG22293;NOG18375	WSC domain protein, putative
AFUB_003170	542.882	758.019	327.745	0.43237	-1.20966	1.88026e-15	3.65572e-14	DS499594	875000	876201	+	1140	-	GO:0004067;GO:0004067;GO:0004067;GO:0004067;GO:0006520;GO:0006520;GO:0006528;GO:0006528;GO:0006528	K01424	E	COG0252;opiNOG77666;opiNOG36154	L-asparaginase
AFUB_036030	38.8671	54.2654	23.4688	0.432483	-1.20929	0.00196147	0.00647332	DS499596	564514	564744	+	231	-	-	-	-	-	hypothetical protein
AFUB_062450	16.2434	22.6773	9.80952	0.432571	-1.20899	0.0445834	0.0947939	DS499597	3728432	3730770	+	2004	-	-	-	-	-	heat shock trehalose synthase, putative
AFUB_071330	241.917	337.734	146.1	0.43259	-1.20893	9.43038e-12	1.24532e-10	DS499598	2338831	2340291	-	1209	-	-	-	-	-	conserved hypothetical protein
AFUB_100820	101.358	141.494	61.2215	0.432678	-1.20863	0.000399616	0.0015949	DS499604	84190	85682	+	1185	-	GO:0003824;GO:0003824;GO:0003824;GO:0005524;GO:0005524;GO:0005524;GO:0006099;GO:0006099;GO:0006099	K01900	C	opiNOG51003;COG0045	succinyl-CoA synthetase beta subunit, putative
AFUB_019400	11627.4	16217	7037.68	0.433968	-1.20434	2.854e-08	2.41243e-07	DS499595	574625	575548	+	720	-	GO:0005886;GO:0005886;GO:0005886;GO:0016020;GO:0016021;GO:0016021;GO:0016021	-	S	opiNOG18632;opiNOG19290	cortical patch protein SUR7, putative
AFUB_042390	390.469	544.214	236.724	0.434984	-1.20097	1.84571e-08	1.60266e-07	DS499596	2397303	2398559	+	1158	-	-	-	S	opiNOG03520;KOG2883	NIPSNAP family protein
AFUB_059740	757.937	1055.88	459.999	0.435656	-1.19874	5.48523e-22	1.68637e-20	DS499597	3050103	3051452	-	1227	-	-	-	TR	NOG20412;opiNOG25345	cytochrome c oxidase assembly protein (Pet191), putative
AFUB_000760	130.652	181.992	79.3116	0.435796	-1.19827	4.81567e-06	2.81668e-05	DS499594	198684	200216	+	1533	-	GO:0016740;GO:0016740;GO:0016740	K19184	S	opiNOG62030	acetyltransferase, putative
AFUB_077840	171.804	239.221	104.387	0.436362	-1.1964	0.00722236	0.0204079	DS499599	1643490	1644947	-	1257	-	GO:0016020;GO:0016021;GO:0016021;GO:0016021	K14347	PR	opiNOG07485;COG0385	sodium bile acid symporter family protein
AFUB_063700	40878.6	56904	24853.3	0.436758	-1.19509	4.20147e-34	2.52037e-32	DS499598	259437	260874	+	1377	-	GO:0000166;GO:0006520;GO:0006520;GO:0006520;GO:0016491;GO:0016491;GO:0016491;GO:0016639;GO:0016639;GO:0016639;GO:0055114;GO:0055114;GO:0055114	K00262	E	COG0334;opiNOG05535	Glutamate/Leucine/Phenylalanine/Valine dehydrogenase, putative
AFUB_028170	370.64	515.931	225.349	0.436781	-1.19502	9.69358e-13	1.42763e-11	DS499595	3191303	3192464	+	1044	-	-	-	-	-	hypothetical protein
AFUB_052240	2201.76	3063.41	1340.11	0.437456	-1.19279	1.77271e-06	1.13041e-05	DS499597	932778	933887	-	1110	-	-	-	S	opiNOG35256	conserved hypothetical protein
AFUB_013750	64.1102	89.1791	39.0414	0.437786	-1.1917	0.00248304	0.00798828	DS499594	3864653	3865618	-	966	-	GO:0003824;GO:0003824;GO:0003824;GO:0050662;GO:0050662;GO:0050662	-	MR	opiNOG06831;COG0451	nucleoside-diphosphate-sugar epimerase, putative
AFUB_094610	1760.76	2449.09	1072.44	0.437895	-1.19134	2.30032e-09	2.26306e-08	DS499602	491895	495230	+	3183	-	GO:0000166;GO:0000166;GO:0000166;GO:0005524;GO:0005524;GO:0005524;GO:0006812;GO:0006812;GO:0016020;GO:0016021;GO:0016021;GO:0016021;GO:0016021;GO:0019829;GO:0019829;GO:0019829;GO:0098655	K01536	P	opiNOG10443;COG0474	sodium P-type ATPase, putative
AFUB_065200	193.43	268.985	117.875	0.438219	-1.19028	5.47103e-10	5.83142e-09	DS499598	653402	654901	+	1248	-	GO:0016020;GO:0016021;GO:0016021;GO:0016021	-	SR	opiNOG01736;fuNOG24014;KOG1552	conserved hypothetical protein
AFUB_065160	638.501	887.882	389.12	0.438257	-1.19015	3.91049e-20	1.05113e-18	DS499598	643379	645107	+	1557	-	GO:0000166;GO:0004326;GO:0004326;GO:0004326;GO:0004326;GO:0005524;GO:0005524;GO:0005524;GO:0005524;GO:0006730;GO:0006730;GO:0006730;GO:0009058;GO:0009058;GO:0009396;GO:0009396;GO:0016874;GO:0016874;GO:0016874;GO:0046872;GO:0046901	K01930	H	COG0285;opiNOG04947	tetrahydrofolylpolyglutamate synthase (Met7), putative
AFUB_088730	1825.25	2537.65	1112.85	0.438534	-1.18924	7.73167e-30	3.72864e-28	DS499601	582601	584267	+	1530	-	GO:0008152;GO:0008152;GO:0070569;GO:0070569;GO:0070569	K00972	MG	opiNOG02011;COG4284	UDP-N-acetylglucosamine pyrophosphorylase
AFUB_097780	290.744	404.209	177.28	0.438585	-1.18907	1.03997e-12	1.52251e-11	DS499602	1465663	1466511	+	849	-	-	-	S	eurotNOG12996	hypothetical protein
AFUB_009590	19.8808	27.6343	12.1274	0.438852	-1.18819	0.0421298	0.0903778	DS499594	2692922	2693807	-	795	-	-	-	S	opiNOG30455;opiNOG39878	conserved hypothetical protein
AFUB_068730	16506.2	22937.2	10075.1	0.439249	-1.18689	4.31849e-09	4.09007e-08	DS499598	1659493	1661546	-	1842	-	GO:0016020;GO:0016021;GO:0016021;GO:0016021	-	RG	opiNOG08555;COG0647	phosphatidyl synthase
AFUB_092250	18.8827	26.2291	11.5364	0.439831	-1.18498	0.0441446	0.0940236	DS499601	1629629	1630099	+	471	-	-	-	S	opiNOG45963;COG3602	conserved hypothetical protein
AFUB_075930	44.616	61.9288	27.3031	0.440879	-1.18155	0.00163474	0.00552475	DS499599	1123215	1125451	-	2187	-	GO:0000981;GO:0000981;GO:0000981;GO:0003677;GO:0003677;GO:0003677;GO:0003677;GO:0005634;GO:0005634;GO:0005634;GO:0005634;GO:0006351;GO:0006351;GO:0006351;GO:0006355;GO:0006355;GO:0006357;GO:0008270;GO:0008270;GO:0008270;GO:0046872	-	S	opiNOG26158	C6 transcription factor, putative
AFUB_001310	2211.48	3069.53	1353.43	0.440924	-1.1814	7.1432e-07	4.88658e-06	DS499594	344044	345864	-	1770	-	GO:0003824;GO:0003824;GO:0008152;GO:0008152;GO:0008484;GO:0008484;GO:0008484	K01133	RP	opiNOG00003;COG3119	choline sulfatase, putative
AFUB_058060	24.5919	34.0952	15.0887	0.442545	-1.1761	0.0173204	0.0433253	DS499597	2572281	2573177	+	744	-	GO:0016020;GO:0016021;GO:0016021;GO:0016021	-	S	opiNOG38237	riboflavin aldehyde-forming enzyme
AFUB_061920	35.2398	48.8563	21.6234	0.442591	-1.17595	0.00569926	0.0166033	DS499597	3614096	3614972	-	615	-	-	-	-	-	hypothetical protein
AFUB_067410	238.84	331.05	146.63	0.442924	-1.17487	0.00591416	0.0171532	DS499598	1248733	1250271	-	1491	-	GO:0005739;GO:0016020;GO:0016021;GO:0016021;GO:0016021;GO:0051560;GO:0051560	-	S	opiNOG06760	conserved hypothetical protein
AFUB_032140	511.419	708.654	314.183	0.443352	-1.17347	1.28637e-17	2.94995e-16	DS499595	4342553	4346728	+	4176	-	-	K15204	SK	opiNOG36827;NOG61575	conserved hypothetical protein
AFUB_056280	1304.61	1807.59	801.636	0.443483	-1.17305	1.96724e-22	6.24312e-21	DS499597	2131201	2133266	+	1971	-	-	-	S	opiNOG41012;opiNOG71950;NOG70058;eurotNOG00967	conserved hypothetical protein
AFUB_101530	22.9254	31.755	14.0958	0.443894	-1.17171	0.0213383	0.0513643	DS499604	300997	303581	+	2430	-	GO:0000155;GO:0000155;GO:0000155;GO:0000160;GO:0000160;GO:0005622;GO:0005622;GO:0007165;GO:0007165;GO:0016301;GO:0016310;GO:0016310;GO:0016310;GO:0016772;GO:0016772;GO:0023014	-	T	opiNOG48354;euNOG11563;COG0784	sensor histidine kinase/response regulator, putative fhk
AFUB_093430	743.69	1029.59	457.795	0.44464	-1.16929	6.05812e-21	1.70773e-19	DS499602	161785	163701	+	1788	-	GO:0006904;GO:0006904;GO:0006904;GO:0016192;GO:0016192	K12479	U	COG5158;opiNOG03915	vacuolar protein sorting-associated protein VpsB
AFUB_002500	821.174	1135.44	506.91	0.446444	-1.16345	2.2862e-21	6.65433e-20	DS499594	697079	699205	-	2127	-	GO:0005515	-	R	opiNOG16835	F-box domain protein
AFUB_021150	6878.01	9506.61	4249.42	0.446997	-1.16166	4.1545e-35	2.62e-33	DS499595	1106712	1107752	+	906	-	GO:0016020;GO:0016021;GO:0016021;GO:0016021;GO:0016021	K07034	S	opiNOG06187;COG1584	GPR/FUN34 family protein
AFUB_041730	936.765	1293.83	579.703	0.448052	-1.15826	2.40026e-22	7.56852e-21	DS499596	2199295	2202387	-	2454	-	-	-	S	opiNOG10245	conserved hypothetical protein
AFUB_092260	250.652	345.988	155.315	0.448904	-1.15552	2.048e-05	0.000108324	DS499601	1630435	1632423	+	1938	-	GO:0005524;GO:0005524;GO:0005524	-	O	COG0464;opiNOG19869	AAA family ATPase, putative
AFUB_089680	291.079	401.639	180.52	0.449459	-1.15374	1.64719e-12	2.36225e-11	DS499601	928166	929581	-	1416	-	-	-	C	COG0667;opiNOG13733	L-galactose dehydrogenase (L-GalDH), putative
AFUB_016270	154.237	212.757	95.717	0.449888	-1.15236	4.86007e-08	3.98113e-07	DS499594	4615263	4620326	+	4803	-	GO:0000166;GO:0005524;GO:0005524;GO:0005524;GO:0005524;GO:0016020;GO:0016021;GO:0016021;GO:0016021;GO:0016021;GO:0016887;GO:0016887;GO:0042626;GO:0042626;GO:0042626;GO:0055085;GO:0055085	-	QV	opiNOG00111;COG1132	ABC multidrug transporter, putative
AFUB_050570	172.423	237.83	107.016	0.449967	-1.15211	8.84624e-09	8.05827e-08	DS499597	459214	460376	+	1032	-	GO:0016020;GO:0016021;GO:0016021;GO:0016021	-	S	opiNOG06029;NOG123693	conserved hypothetical protein
AFUB_066370	11625.3	16029.5	7221.01	0.450483	-1.15046	3.32525e-19	8.54147e-18	DS499598	973631	974218	-	528	-	GO:0016020;GO:0016021;GO:0016021;GO:0016021	-	S	eurotNOG07699;euroNOG12268;opiNOG41585	conserved hypothetical protein
AFUB_009350	91.2705	125.766	56.7753	0.451437	-1.1474	1.26985e-05	6.9559e-05	DS499594	2639614	2641446	+	1638	-	GO:0008643;GO:0008643;GO:0008643;GO:0016020;GO:0016020;GO:0016020;GO:0016021;GO:0016021;GO:0016021;GO:0016021;GO:0022857;GO:0022857;GO:0022891;GO:0055085;GO:0055085	-	R	KOG0254;opiNOG13572	MFS sugar transporter, putative
AFUB_011470	698.8	962.007	435.593	0.452796	-1.14307	5.39522e-13	8.21644e-12	DS499594	3243585	3246154	+	2445	-	-	K20061	R	KOG3780;opiNOG01069	arrestin domain protein
AFUB_023730	1204.85	1657.67	752.031	0.453668	-1.14029	1.27948e-08	1.13606e-07	DS499595	1952979	1956278	+	3234	-	GO:0004672;GO:0004672;GO:0004672;GO:0005524;GO:0005524;GO:0005524;GO:0006468;GO:0006468;GO:0016301;GO:0016310	K03114	TD	NOG06666;KOG0601;opiNOG03908	protein kinase, putative
AFUB_029910	64.4869	88.7192	40.2545	0.45373	-1.14009	0.000227085	0.000958827	DS499595	3719427	3721199	-	1713	-	GO:0003743;GO:0003743;GO:0003743;GO:0006413;GO:0016787;GO:0016787;GO:0016787;GO:0044237;GO:0044237	-	J	opiNOG19764	translation initiation factor eIF-2B subunit family protein
AFUB_057860	84.2957	115.951	52.6405	0.453991	-1.13927	4.3009e-05	0.000213914	DS499597	2533459	2534878	+	1308	-	GO:0004616;GO:0004616;GO:0016491;GO:0016491;GO:0050661;GO:0050661;GO:0051287;GO:0051287;GO:0051287;GO:0055114;GO:0055114	K00020	RI	opiNOG21644;COG2084	oxidoreductase, acting on the CH-OH group of donors, NAD or NADP as acceptor
AFUB_049110	27.0295	37.163	16.8961	0.454648	-1.13718	0.0137513	0.0355266	DS499597	105808	106976	-	927	-	-	-	I	COG2030;opiNOG13277	peroxisomal dehydratase, putative
AFUB_033540	123.339	169.557	77.1213	0.454839	-1.13657	3.71569e-06	2.22723e-05	DS499595	4705072	4707339	+	1935	-	GO:0000981;GO:0000981;GO:0000981;GO:0003677;GO:0003677;GO:0003677;GO:0003677;GO:0005634;GO:0005634;GO:0005634;GO:0005634;GO:0006351;GO:0006351;GO:0006351;GO:0006355;GO:0006355;GO:0006357;GO:0008270;GO:0008270;GO:0008270;GO:0046872	-	SK	opiNOG10095;eurotNOG10981	C6 transcription factor, putative
AFUB_057070	333.605	458.593	208.616	0.454904	-1.13637	4.34007e-13	6.71346e-12	DS499597	2357180	2360260	+	2349	-	-	-	S	opiNOG03148;KOG2226	conserved hypothetical protein
AFUB_068000	172.317	236.878	107.757	0.454907	-1.13636	1.70017e-08	1.47889e-07	DS499598	1416507	1417617	+	849	-	-	-	HS	opiNOG28673;COG0684;opiNOG36828	DlpA domain protein
AFUB_023550	845.768	1162.34	529.195	0.455284	-1.13516	5.36906e-21	1.52661e-19	DS499595	1906909	1908464	+	1407	-	GO:0004177;GO:0004177;GO:0004177;GO:0004177;GO:0006508;GO:0008233;GO:0008237;GO:0008237;GO:0008237;GO:0016787;GO:0030145;GO:0030145;GO:0030145;GO:0046872	K14213	RE	opiNOG05036;COG0006	prolidase pepP, putative
AFUB_043550	2243.23	3082.85	1403.6	0.455293	-1.13513	1.21986e-28	5.43031e-27	DS499596	2732034	2733725	+	1437	-	GO:0004180;GO:0004180;GO:0004180;GO:0006508;GO:0016787;GO:0016787;GO:0016805;GO:0016805;GO:0016805;GO:0046872	K15428	E	opiNOG00459;COG0624	glutamate carboxypeptidase, putative
AFUB_070210	332.571	456.987	208.155	0.455494	-1.1345	8.32503e-13	1.23719e-11	DS499598	2041503	2042611	-	789	-	GO:0008152;GO:0008152;GO:0016787;GO:0016787;GO:0016787;GO:0016787	-	R	opiNOG01597;COG0546	HAD superfamily hydrolase, putative
AFUB_017380	2904.51	3988.25	1820.77	0.456534	-1.13121	3.67293e-12	5.08934e-11	DS499595	52861	53994	+	1008	-	GO:0005506;GO:0005506;GO:0005506;GO:0008610;GO:0008610;GO:0008610;GO:0016020;GO:0016021;GO:0016021;GO:0016021;GO:0016491;GO:0016491;GO:0016491;GO:0055114;GO:0055114	K00227	I	COG3000;opiNOG04506	sterol delta 5,6-desaturase, putative
AFUB_060450	660.34	906.48	414.2	0.456933	-1.12995	1.4286e-18	3.50487e-17	DS499597	3261597	3262651	+	999	-	GO:0005515	-	SR	KOG0379;NOG28941;opiNOG24944	Kelch repeat protein
AFUB_084980	74.0137	101.576	46.4512	0.457304	-1.12878	8.94248e-05	0.000412646	DS499600	1529124	1530356	+	1233	-	GO:0016491;GO:0016491;GO:0016491;GO:0055114;GO:0055114	-	R	opiNOG24256	pyridine nucleotide-disulphide oxidoreductase family protein
AFUB_051520	1852.38	2542.12	1162.64	0.457351	-1.12862	4.48587e-06	2.64105e-05	DS499597	736730	737986	+	1257	-	-	-	SR	opiNOG14502;opiNOG71489	conserved hypothetical protein
AFUB_069880	457.083	627.19	286.976	0.457558	-1.12797	1.70713e-15	3.34556e-14	DS499598	1957043	1962039	+	4317	-	-	-	S	opiNOG01375	conserved hypothetical protein
AFUB_022270	355.901	488.061	223.741	0.458428	-1.12523	3.55373e-09	3.41422e-08	DS499595	1442956	1444206	+	1203	-	GO:0005515	-	SRG	opiNOG41873;opiNOG15072;COG2706	conserved hypothetical protein
AFUB_034250	190.798	261.593	120.003	0.45874	-1.12425	6.748e-09	6.2335e-08	DS499596	109094	110315	+	1035	-	GO:0000272;GO:0000272;GO:0000272;GO:0005576;GO:0005576;GO:0005576;GO:0008152;GO:0016787;GO:0016798;GO:0016977;GO:0016977;GO:0016977;GO:0016977	K01233	SG	NOG60998;NOG198519	extracellular chitosanase CsnC, putative
AFUB_076920	349.404	478.929	219.879	0.459105	-1.1231	3.54026e-13	5.56374e-12	DS499599	1370620	1373121	-	2502	-	-	-	S	COG4850;opiNOG03929	conserved hypothetical protein
AFUB_016070	163.236	223.669	102.803	0.459623	-1.12148	6.72795e-08	5.41207e-07	DS499594	4555623	4557491	+	1527	-	GO:0016020;GO:0016021;GO:0016021;GO:0016021;GO:0055085;GO:0055085;GO:0055085	-	G	opiNOG00469;KOG2533	MFS transporter, putative
AFUB_000880	464.231	635.372	293.089	0.461287	-1.11626	7.75099e-07	5.27711e-06	DS499594	230256	233071	+	2706	-	-	-	R	NOG01456;KOG4436;opiNOG11155	GTPase activating protein (Evi5), putative
AFUB_044590	1013.51	1386.99	640.036	0.461456	-1.11574	1.39346e-21	4.11679e-20	DS499596	3133377	3134602	-	1143	-	-	-	S	opiNOG66403;opiNOG46208;eurotNOG11427	conserved hypothetical protein
AFUB_055730	1377.59	1883.76	871.407	0.462588	-1.1122	4.06599e-06	2.41123e-05	DS499597	1975703	1976491	-	789	-	-	-	S	eurotNOG03099	conserved hypothetical protein
AFUB_054420	71.5105	97.7477	45.2732	0.463164	-1.1104	0.00016194	0.000708704	DS499597	1592784	1593872	-	1089	-	-	-	SR	opiNOG52566;euroNOG12683;opiNOG73835	hypothetical protein
AFUB_063530	2035.34	2779.94	1290.74	0.464303	-1.10686	2.67146e-10	2.97305e-09	DS499598	189917	190714	-	798	-	-	-	-	-	conserved hypothetical protein
AFUB_040910	2973.6	4059.63	1887.56	0.464959	-1.10482	2.09936e-28	9.26167e-27	DS499596	1950766	1954194	+	3267	-	GO:0003824;GO:0003824;GO:0004559;GO:0004559;GO:0004559;GO:0005975;GO:0005975;GO:0006013;GO:0006013;GO:0006013;GO:0030246;GO:0030246;GO:0030246;GO:0046872;GO:0046872	K01191	G	COG0383;opiNOG01508	alpha-mannosidase
AFUB_033990	100.315	136.942	63.688	0.465073	-1.10447	1.09467e-05	6.04005e-05	DS499596	57210	59063	+	1737	-	GO:0004040;GO:0004040	-	JTI	COG0154;opiNOG17667	general amidase, putative
AFUB_049060	1272.63	1736.83	808.421	0.465457	-1.10328	7.8057e-23	2.56831e-21	DS499597	93769	94815	-	1047	-	-	-	S	opiNOG26947	hypothetical protein
AFUB_077890	3692.1	5037.83	2346.36	0.465747	-1.10238	1.961e-20	5.32938e-19	DS499599	1654329	1656793	-	2424	-	GO:0000166;GO:0003924;GO:0003924;GO:0003924;GO:0005525;GO:0005525;GO:0005525;GO:0005525	-	U	opiNOG23436	dynamin GTPase, putative
AFUB_034190	39.4631	53.8217	25.1045	0.466439	-1.10024	0.00490402	0.0145978	DS499596	97537	98979	-	1443	-	GO:0004497;GO:0004497;GO:0004497;GO:0004497;GO:0016705;GO:0016705;GO:0016705;GO:0055114;GO:0055114	-	SC	opiNOG10215;COG2141	xenobiotic compound monooxygenase, DszA family
AFUB_005890	152.596	208.036	97.1559	0.467015	-1.09846	0.00847047	0.0233883	DS499594	1661184	1662395	-	1212	-	GO:0003677;GO:0003677;GO:0003677	-	S	opiNOG15551;eurotNOG02041	conserved hypothetical protein
AFUB_000300	278.789	380.056	177.522	0.467094	-1.09822	0.0211131	0.0509469	DS499594	89693	90443	+	705	-	-	-	R	opiNOG33182	conserved hypothetical protein
AFUB_051920	1246.53	1698.73	794.34	0.46761	-1.09662	8.60426e-23	2.82162e-21	DS499597	851807	855511	+	3705	-	GO:0005515	-	D	COG5279;opiNOG15875	SH3 domain protein (Cyk3), putative
AFUB_019860	520.573	709.314	331.832	0.467821	-1.09597	3.29136e-06	1.99142e-05	DS499595	700060	702390	-	2331	-	GO:0004725;GO:0004725;GO:0004725;GO:0006470;GO:0006470;GO:0008138;GO:0008138;GO:0008138;GO:0016311;GO:0016311;GO:0016787;GO:0016791;GO:0016791;GO:0035335	K11240	TV	opiNOG27108;COG2453	protein-tyrosine phosphatase, putative
AFUB_025440	1132.8	1543.33	722.263	0.467989	-1.09545	1.52969e-21	4.50571e-20	DS499595	2432685	2435552	-	2868	-	GO:0004674;GO:0004674;GO:0004674;GO:0005509;GO:0005509;GO:0005509;GO:0006468;GO:0016020;GO:0016020;GO:0016020;GO:0016021;GO:0016021;GO:0016021;GO:0016301;GO:0016310;GO:0055085;GO:0055085;GO:0055085	-	M	opiNOG06835;COG0668	serine/threonine protein kinase
AFUB_041179	100.924	137.476	64.3727	0.468247	-1.09466	1.44777e-05	7.86481e-05	DS499596	2026289	2026686	-	315	-	-	-	S	opiNOG37980	conserved hypothetical protein
AFUB_085220	329.98	449.404	210.555	0.468521	-1.09381	5.91539e-12	7.9939e-11	DS499600	1601622	1603781	-	2064	-	GO:0003824;GO:0003824;GO:0016787;GO:0016787;GO:0016787	-	RG	opiNOG14740;COG3387	glycosyl hydrolase, putative
AFUB_080530	81.0437	110.351	51.7365	0.468836	-1.09285	0.000111872	0.000507892	DS499600	243549	245389	+	1743	-	GO:0000981;GO:0000981;GO:0000981;GO:0005634;GO:0005634;GO:0005634;GO:0006355;GO:0006355;GO:0006357;GO:0008270;GO:0008270;GO:0008270	-	S	opiNOG15701	C6 finger domain protein, putative
AFUB_051390	606.228	825.394	387.063	0.468943	-1.09252	1.49922e-16	3.22037e-15	DS499597	693138	694128	+	774	-	-	-	Q	opiNOG11355;opiNOG22363;KOG1207;opiNOG06934	oxidoreductase, short-chain dehydrogenase/reductase family
AFUB_000450	1449.04	1972.64	925.443	0.469139	-1.09191	2.33266e-23	8.02403e-22	DS499594	129896	131422	-	1527	-	GO:0003824;GO:0003824;GO:0016491;GO:0016491;GO:0016614;GO:0016614;GO:0050660;GO:0050660;GO:0050660;GO:0055114;GO:0055114;GO:0071949;GO:0071949	-	R	opiNOG07703;KOG1262	FAD binding domain protein
AFUB_025530	216.615	294.838	138.391	0.469382	-1.09117	0.0130783	0.0340651	DS499595	2458820	2460609	-	1692	-	GO:0005515	-	T	KOG4225;opiNOG11251	PB1 domain protein, putative
AFUB_060150	135.497	184.385	86.6096	0.469723	-1.09012	1.02971e-06	6.83092e-06	DS499597	3135858	3136897	-	906	-	-	-	Q	opiNOG50480;opiNOG25484;KOG0725	short chain dehydrogenase/reductase family
AFUB_069570	310.932	423.092	198.772	0.469807	-1.08986	1.42209e-08	1.25251e-07	DS499598	1878011	1879252	-	1071	-	GO:0016020;GO:0016021;GO:0016021;GO:0016021	-	S	NOG03752;opiNOG16100	RGS domain protein (Rax1), putative
AFUB_040420	62.2423	84.6822	39.8023	0.47002	-1.08921	0.000530492	0.00206202	DS499596	1827614	1828803	-	720	-	GO:0016020;GO:0016021;GO:0016021;GO:0016021	-	-	-	integral membrane protein
AFUB_100260	35.8612	48.7644	22.9579	0.470794	-1.08683	0.00722303	0.0204079	DS499603	570748	571854	+	1107	-	GO:0003824;GO:0003824;GO:0016787;GO:0016787;GO:0016787	K15532	R	opiNOG10478;COG4225	glycosyl hydrolase family 88, putative
AFUB_096110	251.89	342.441	161.339	0.471144	-1.08576	2.71433e-10	3.01736e-09	DS499602	915980	916693	-	654	-	GO:0016020;GO:0016021;GO:0016021;GO:0016021;GO:0016021	-	S	eurotNOG08513;NOG146101;opiNOG61052	conserved hypothetical protein
AFUB_084110	1271.12	1727.59	814.651	0.471553	-1.08451	8.11452e-07	5.50556e-06	DS499600	1274403	1275319	-	708	-	GO:0016020;GO:0016021;GO:0016021;GO:0016021	-	S	eurotNOG04320;opiNOG28349	conserved hypothetical protein
AFUB_023530	442.465	600.815	284.116	0.472884	-1.08044	6.62628e-14	1.12202e-12	DS499595	1900937	1902933	-	1902	-	GO:0000981;GO:0000981;GO:0000981;GO:0005634;GO:0005634;GO:0005634;GO:0006355;GO:0006355;GO:0006357;GO:0008270;GO:0008270;GO:0008270	-	S	opiNOG14488	C6 finger domain protein, putative
AFUB_029520	704.667	956.699	452.635	0.473122	-1.07972	2.45241e-11	3.0774e-10	DS499595	3599361	3600775	-	1341	-	GO:0005509;GO:0005509;GO:0005509;GO:0005544;GO:0005544;GO:0005544;GO:0005544	K17095	U	opiNOG00396;KOG0819;fuNOG06792	annexin ANXC3.2
AFUB_097950	56.0355	76.0727	35.9983	0.473209	-1.07945	0.00128839	0.00449632	DS499602	1524520	1527136	+	2409	-	-	-	-	-	F-box domain protein
AFUB_063360	660.912	897.09	424.734	0.473457	-1.07869	3.24099e-17	7.2963e-16	DS499598	156433	156964	+	384	-	-	-	R	opiNOG37361;opiNOG34012;KOG1110	progesterone binding protein, putative
AFUB_100030	688.589	934.495	442.683	0.473714	-1.07791	2.79025e-17	6.31046e-16	DS499603	502513	503465	+	885	-	GO:0003924;GO:0003924;GO:0003924;GO:0005525;GO:0005525;GO:0005525	-	RU	KOG0092;opiNOG23296;NOG56712	ras-like GTP-binding protein, putative
AFUB_028520	1035.14	1404.77	665.509	0.47375	-1.0778	8.72517e-21	2.43168e-19	DS499595	3285956	3286905	-	816	-	GO:0003924;GO:0003924;GO:0003924;GO:0006807;GO:0006807;GO:0006807;GO:0016151;GO:0016151;GO:0016151	K03189	ORK	COG0378;opiNOG06998	urease accessory protein UreG, putative
AFUB_004920	596.899	809.854	383.944	0.47409	-1.07677	0.0299384	0.0683373	DS499594	1378211	1379122	+	912	-	-	K20405	S	opiNOG22332;NOG59531;opiNOG59121	conserved hypothetical protein
AFUB_044970	12349.6	16753.7	7945.48	0.474254	-1.07627	3.15001e-06	1.9165e-05	DS499596	3235484	3237031	-	1548	-	GO:0004497;GO:0004497;GO:0004497;GO:0016020;GO:0016021;GO:0016021;GO:0016021;GO:0055114;GO:0071949;GO:0071949;GO:0071949	-	HC	COG0654;opiNOG31887	FAD binding monooxygenase, putative
AFUB_075570	1418.15	1922.03	914.265	0.475678	-1.07194	2.03601e-13	3.26758e-12	DS499599	1020547	1023484	+	2784	-	GO:0008152;GO:0008152;GO:0016787;GO:0016787;GO:0016787	-	IV	COG0657;opiNOG10970	lipase/esterase family protein
AFUB_073960	104.42	141.495	67.3438	0.475944	-1.07114	2.19843e-05	0.000115535	DS499599	502770	505561	-	2502	-	GO:0004198;GO:0004198;GO:0004198;GO:0005622;GO:0005622;GO:0006508;GO:0006508;GO:0006508;GO:0008233;GO:0008234;GO:0016787	-	OT	opiNOG03247;KOG0045	calpain-like protein
AFUB_091160	8328.91	11283.9	5373.92	0.476247	-1.07022	0.00027443	0.00113439	DS499601	1355578	1358513	-	2640	-	GO:0003824;GO:0003824;GO:0004630;GO:0004630;GO:0004630;GO:0004630;GO:0005622;GO:0005622;GO:0006654;GO:0006654;GO:0006654;GO:0016042;GO:0016042;GO:0016042;GO:0016787;GO:0048017;GO:0048017;GO:0048017;GO:0070290;GO:0070290;GO:0070290	K01115	I	COG1502;opiNOG01373	phospholipase PldA, putative
AFUB_083200	439.23	594.967	283.493	0.476484	-1.0695	9.92943e-09	8.97022e-08	DS499600	958664	960091	+	1239	-	GO:0003824;GO:0003824;GO:0016829;GO:0016829;GO:0016829;GO:0019346;GO:0019346;GO:0030170;GO:0030170;GO:0030170	K01758	E	COG0626;opiNOG00132	cystathionine gamma-lyase
AFUB_039080	365.964	495.589	236.339	0.476885	-1.06829	2.45452e-12	3.44965e-11	DS499596	1469812	1470928	+	1056	-	GO:0004150;GO:0004150;GO:0004150;GO:0006760;GO:0006760;GO:0006760	-	SH	opiNOG34757;opiNOG74173;opiNOG71779;COG1539	dihydroneopterin aldolase domain protein
AFUB_068740	7832.49	10606.1	5058.89	0.476979	-1.068	2.05791e-12	2.91305e-11	DS499598	1662575	1663609	+	978	-	GO:0016491;GO:0016491;GO:0016491;GO:0055114;GO:0055114	-	R	COG0656;opiNOG04894	glycerol dehydrogenase (GldB), putative
AFUB_034310	3081.19	4171.49	1990.9	0.477263	-1.06714	2.29186e-27	9.59461e-26	DS499596	118041	118871	+	582	-	-	-	R	opiNOG52734;onyNOG06733	conserved hypothetical protein
AFUB_002160	1098.66	1486.93	710.394	0.477759	-1.06564	1.39511e-20	3.84455e-19	DS499594	599012	599961	-	885	-	GO:0016020;GO:0016021;GO:0016021;GO:0016021	-	S	NOG98776;opiNOG37027	integral membrane protein
AFUB_097790	1077.23	1457.66	696.794	0.478022	-1.06485	6.10477e-15	1.12892e-13	DS499602	1466561	1468494	+	1809	-	GO:0000981;GO:0000981;GO:0000981;GO:0005634;GO:0005634;GO:0005634;GO:0006355;GO:0006355;GO:0006357;GO:0008270;GO:0008270;GO:0008270	-	E	opiNOG12546;eurotNOG02031	hypothetical protein
AFUB_002830	59.9755	81.1132	38.8378	0.47881	-1.06247	0.000996922	0.00359257	DS499594	780194	781057	+	864	-	GO:0016020;GO:0016021;GO:0016021;GO:0016021	-	S	opiNOG40638;opiNOG34782;eurotNOG06055	indole-diterpene biosynthesis protein PaxU, putative
AFUB_035190	326.131	441.065	211.197	0.478835	-1.0624	1.64437e-11	2.11746e-10	DS499596	336290	337291	+	933	-	-	-	S	opiNOG03518;opiNOG28599;NOG59492	conserved hypothetical protein
AFUB_046620	156.215	211.22	101.21	0.479169	-1.06139	0.026592	0.061964	DS499596	3674097	3675056	-	960	-	-	-	OR	opiNOG69365;NOG68259	isoflavone reductase family protein
AFUB_037720	317.151	428.731	205.571	0.479486	-1.06044	1.22856e-08	1.09778e-07	DS499596	1064396	1066056	-	1587	-	GO:0016020;GO:0016021;GO:0016021;GO:0016021	-	S	opiNOG31047	conserved hypothetical protein
AFUB_094750	2968.2	4011.4	1924.99	0.479881	-1.05925	0.00765642	0.0214049	DS499602	532425	534255	-	1620	-	GO:0003824;GO:0003824;GO:0004474;GO:0004474;GO:0004474;GO:0004474;GO:0006097;GO:0006097;GO:0006097;GO:0006097;GO:0006099;GO:0006099;GO:0006099;GO:0016740	K01638	C	opiNOG05534;COG2225	malate synthase AcuE
AFUB_050740	710.027	958.571	461.482	0.481427	-1.05461	3.85351e-17	8.61609e-16	DS499597	497946	499696	-	1680	-	-	-	S	opiNOG24698	conserved hypothetical protein
AFUB_043060	423.553	571.742	275.364	0.481622	-1.05403	5.75697e-13	8.72683e-12	DS499596	2576627	2578141	+	1452	-	-	-	S	euroNOG13020;eurotNOG07435	conserved hypothetical protein
AFUB_023670	336.21	453.799	218.62	0.481756	-1.05363	6.1933e-09	5.74267e-08	DS499595	1929772	1931304	+	1416	-	GO:0005773;GO:0005774;GO:0006811;GO:0006816;GO:0006816;GO:0006816;GO:0015297;GO:0015369;GO:0015369;GO:0015369;GO:0015369;GO:0016020;GO:0016021;GO:0016021;GO:0016021;GO:0016021;GO:0055085;GO:0055085;GO:0070588	K07300	P	opiNOG05435;COG0387	vacuolar H+\/Ca2+ exchanger
AFUB_014200	204.995	276.471	133.519	0.482942	-1.05008	3.01295e-08	2.53562e-07	DS499594	3987134	3988400	+	1122	-	-	-	R	opiNOG28024	regulator of secondary metabolism LaeA
AFUB_078460	94.1659	126.967	61.3649	0.483314	-1.04897	0.0179958	0.0447415	DS499599	1836471	1836992	+	300	-	GO:0006950;GO:0006950	-	S	opiNOG41507;eurotNOG07284	chaperone/heat shock protein Hsp12, putative
AFUB_017800	12893	17381.8	8404.17	0.483504	-1.0484	1.33915e-15	2.65082e-14	DS499595	153434	155121	+	1479	-	GO:0016491;GO:0016491;GO:0016491;GO:0016620;GO:0016620;GO:0055114;GO:0055114	K00128	C	COG1012;opiNOG15892	aldehyde dehydrogenase, putative
AFUB_043120	666.915	899.081	434.749	0.483548	-1.04827	1.91739e-16	4.09183e-15	DS499596	2596739	2599310	+	2490	-	-	-	S	fuNOG30050;eurotNOG03374;opiNOG03704	conserved hypothetical protein
AFUB_012810	2214.54	2984.94	1444.13	0.483805	-1.0475	1.2807e-24	4.75453e-23	DS499594	3612408	3613721	-	1131	-	GO:0004616;GO:0004616;GO:0016491;GO:0016491;GO:0050661;GO:0050661;GO:0051287;GO:0051287;GO:0051287;GO:0055114;GO:0055114	-	RI	opiNOG26796;COG2084	conserved hypothetical protein
AFUB_074820	361.358	487.052	235.664	0.483859	-1.04734	9.09197e-12	1.20386e-10	DS499599	762953	764305	+	1281	-	GO:0016853;GO:0016853;GO:0016853;GO:0097367;GO:0097367;GO:0097367;GO:1901135;GO:1901135;GO:1901135	-	SM	COG0794;opiNOG22562	sugar isomerase, KpsF/GutQ
AFUB_081830	442.702	596.544	288.861	0.484225	-1.04625	3.50588e-13	5.52738e-12	DS499600	570532	571177	-	594	-	-	-	S	NOG33703;pleNOG02807;opiNOG26723	DUF567 domain protein
AFUB_095360	536.582	723.025	350.139	0.48427	-1.04612	5.69131e-15	1.05644e-13	DS499602	690803	693576	-	2619	-	GO:0005515	-	OTMR	COG0790;opiNOG08582	chitin synthase activator (Chs3), putative
AFUB_030910	485.465	653.341	317.589	0.486101	-1.04067	7.72815e-05	0.000362046	DS499595	4012138	4014587	-	2379	-	GO:0016020;GO:0016021;GO:0016021;GO:0016021;GO:0055085;GO:0055085;GO:0055085	-	T	opiNOG00360;KOG2262	small oligopeptide transporter, OPT family
AFUB_085980	288.457	388.188	188.726	0.486172	-1.04046	2.99021e-10	3.29794e-09	DS499600	1809343	1811025	-	1683	-	GO:0006629;GO:0006629;GO:0006629;GO:0016020;GO:0016021;GO:0016021;GO:0016021;GO:0016021;GO:0016491;GO:0016491;GO:0016491;GO:0055114	K13076	I	KOG4232;opiNOG06707	fatty acid desaturase, putative
AFUB_071800	50.1188	67.4294	32.8082	0.486557	-1.03932	0.0027792	0.00884275	DS499598	2537344	2542875	-	5226	-	GO:0003824;GO:0003824;GO:0003824;GO:0008152;GO:0008152;GO:0016740;GO:0016740;GO:0016740;GO:0031177;GO:0031177;GO:0031177	K15415	QI	opiNOG12863;opiNOG50237;COG3321	polyketide synthase, putative
AFUB_039220	549.673	739.144	360.201	0.487322	-1.03705	1.44483e-14	2.55652e-13	DS499596	1515349	1517207	-	1785	-	GO:0006629;GO:0006629;GO:0006629;GO:0008374;GO:0008374;GO:0008374;GO:0016020;GO:0016021;GO:0016021;GO:0016021;GO:0016740;GO:0016746	K00679	SI	opiNOG77235;KOG2369;NOG01323	Phospholipid:diacylglycerol acyltransferase, putative
AFUB_034370	203.094	273.07	133.118	0.487489	-1.03656	4.39659e-08	3.63171e-07	DS499596	129622	131061	-	1440	-	GO:0016020;GO:0016021;GO:0016021;GO:0016021	-	S	opiNOG31347	conserved hypothetical protein
AFUB_023740	74.0674	99.5851	48.5497	0.48752	-1.03647	0.000344851	0.00139214	DS499595	1956882	1957431	+	297	-	-	-	-	-	hypothetical protein
AFUB_092020	128.993	173.415	84.5716	0.487684	-1.03598	0.0220846	0.0529308	DS499601	1584578	1585615	-	1038	-	GO:0004364;GO:0004364;GO:0004364;GO:0005515;GO:0016740	K07393	O	opiNOG02698;sordNOG07212;COG0435	cell wall organization protein/glutathione transferase (Gto3), putative
AFUB_071170	2539.88	3413.12	1666.64	0.488305	-1.03414	8.45185e-25	3.16157e-23	DS499598	2295819	2298239	-	1875	-	-	-	SO	opiNOG07724;NOG03709;onyNOG07108	Hsp70 family protein
AFUB_046390	215.507	289.436	141.577	0.489147	-1.03166	2.61158e-08	2.22255e-07	DS499596	3622807	3624669	-	1710	-	GO:0004497;GO:0004497;GO:0004497;GO:0005506;GO:0005506;GO:0005506;GO:0016020;GO:0016021;GO:0016021;GO:0016021;GO:0016705;GO:0016705;GO:0016705;GO:0020037;GO:0020037;GO:0020037;GO:0055114;GO:0055114	-	Q	COG2124;sorNOG03868;opiNOG13602	cytochrome P450 monooxygenase, putative
AFUB_008340	359.875	483.205	236.546	0.489535	-1.03052	1.03109e-07	8.05706e-07	DS499594	2385527	2388484	+	2958	-	-	-	ST	KOG1981;opiNOG77420;opiNOG81689;NOG17436	IQ calmodulin-binding motif domain protein
AFUB_098830	32981.7	44254.8	21708.6	0.490538	-1.02756	1.93065e-16	4.11119e-15	DS499603	192599	193669	+	870	-	GO:0016020;GO:0016021;GO:0016021;GO:0016021	-	S	opiNOG19188	conserved hypothetical protein
AFUB_020430	985.744	1322.4	649.09	0.490844	-1.02666	1.88514e-18	4.55676e-17	DS499595	878089	881259	+	2988	-	GO:0005515	-	T	eurotNOG01829;opiNOG07521	polarized growth protein Boi2, putative
AFUB_006920	92.1307	123.575	60.6864	0.49109	-1.02594	9.95052e-05	0.000456379	DS499594	1949619	1952342	-	2100	-	GO:0000981;GO:0000981;GO:0000981;GO:0005634;GO:0005634;GO:0005634;GO:0006355;GO:0006355;GO:0006357;GO:0008270;GO:0008270;GO:0008270	-	S	eurotNOG03126;opiNOG27680	C6 transcription factor, putative
AFUB_099690	27079.8	36320.6	17838.9	0.491153	-1.02576	5.61112e-06	3.25101e-05	DS499603	409110	409977	-	816	-	-	-	-	-	GPI anchored protein, putative
AFUB_043820	2232.74	2994.63	1470.84	0.491158	-1.02574	1.2906e-15	2.55986e-14	DS499596	2866991	2868331	-	1272	-	GO:0016491;GO:0016491;GO:0016491;GO:0055114;GO:0055114	K07512	CK	COG0604;opiNOG08880	mitochondrial enoyl reductase, putative
AFUB_084060	38.9487	52.2247	25.6727	0.491581	-1.0245	0.0104812	0.0281733	DS499600	1263493	1265393	+	1797	-	GO:0003824;GO:0003824;GO:0004065;GO:0004065;GO:0004065;GO:0004065;GO:0008484;GO:0008484;GO:0016787;GO:0018958;GO:0018958;GO:0018958	K01130	PG	opiNOG04294;COG3119	arylsulfatase, putative
AFUB_050350	1363.33	1827.99	898.673	0.491617	-1.02439	1.34794e-10	1.54919e-09	DS499597	395146	397881	+	2613	-	GO:0016020;GO:0016020;GO:0016020;GO:0016021;GO:0016021;GO:0016021	-	S	COG5594;opiNOG49540	DUF221 domain protein, putative
AFUB_046580	1294.81	1735.92	853.707	0.491789	-1.02389	0.000994226	0.00358641	DS499596	3665636	3667236	-	1554	-	GO:0016020;GO:0016021;GO:0016021;GO:0016021;GO:0055085;GO:0055085;GO:0055085	-	G	opiNOG22845;KOG2533	MFS transporter, putative
AFUB_000940	2016.84	2703.76	1329.92	0.491876	-1.02363	2.33031e-11	2.95433e-10	DS499594	242088	244128	+	1686	-	GO:0004497;GO:0004499;GO:0004499;GO:0004499;GO:0050660;GO:0050660;GO:0050660;GO:0050661;GO:0050661;GO:0050661;GO:0055114;GO:0055114	-	QP	COG2072;opiNOG16065	flavin-binding monooxygenase, putative
AFUB_042360	505.686	677.891	333.482	0.49194	-1.02344	1.22591e-13	2.03039e-12	DS499596	2392101	2393122	+	594	-	GO:0000166;GO:0003924;GO:0003924;GO:0003924;GO:0005525;GO:0005525;GO:0005525;GO:0005525;GO:0005622;GO:0005622;GO:0007264;GO:0007264;GO:0007264;GO:0016020;GO:0016020	K07975	R	KOG0393;eurotNOG00115;opiNOG07039	Rho GTPase Rho3
AFUB_020560	2962.14	3970.63	1953.66	0.492026	-1.02319	7.41216e-07	5.05342e-06	DS499595	913919	916231	+	1938	-	GO:0004672;GO:0004672;GO:0004672;GO:0005524;GO:0005524;GO:0005524;GO:0006468;GO:0006468;GO:0016301;GO:0016310	-	T	KOG0032;opiNOG03572	calcium/calmodulin-dependent protein kinase, putative
AFUB_072590	47.8055	64.0767	31.5342	0.492132	-1.02288	0.00545615	0.0160279	DS499599	106721	109849	-	2952	-	GO:0000272;GO:0000272;GO:0000272;GO:0004553;GO:0004553;GO:0004565;GO:0004565;GO:0004565;GO:0005576;GO:0005576;GO:0005576;GO:0005975;GO:0005975;GO:0005975;GO:0008152;GO:0016787;GO:0016798	K01190	G	opiNOG04358;COG1874	beta-galactosidase, putative
AFUB_093470	492.928	660.652	325.204	0.492248	-1.02254	9.15439e-14	1.5395e-12	DS499602	177396	179870	+	2475	-	GO:0006541;GO:0009058;GO:0009058;GO:0009058	K13950	JE	COG0512;opiNOG01158	para-aminobenzoate synthase PabaA
AFUB_046600	124.98	167.465	82.4953	0.492613	-1.02147	1.32392e-05	7.23196e-05	DS499596	3670192	3671613	+	1422	-	GO:0005515	-	SR	opiNOG58583;opiNOG36584	F-box domain protein
AFUB_046800	33.4556	44.8279	22.0832	0.492622	-1.02145	0.0163547	0.0411819	DS499596	3713158	3714669	+	1254	-	GO:0016491;GO:0016491;GO:0055114;GO:0055114;GO:0071949;GO:0071949	K00480	C	opiNOG18769	salicylate hydroxylase, putative
AFUB_032440	986.864	1322.27	651.455	0.492679	-1.02128	2.6548e-18	6.32395e-17	DS499595	4420950	4422241	-	1185	-	GO:0005743;GO:0005743;GO:0005743;GO:0016020;GO:0016021;GO:0016021;GO:0016021;GO:0022857;GO:0022857;GO:0055085;GO:0055085;GO:0055085	K15084	C	KOG0752;opiNOG04078	mitochondrial carrier protein (Leu5), putative
AFUB_068590	2896.56	3880.6	1912.51	0.49284	-1.02081	5.93713e-20	1.57015e-18	DS499598	1608016	1617640	+	9564	-	GO:0005623;GO:0005794;GO:0005794;GO:0015031;GO:0015031;GO:0045053;GO:0045053;GO:0045324;GO:0045324	K19525	U	opiNOG02043;COG5043	vacuolar protein sorting-associated protein vps13
AFUB_002730	1933.93	2590.44	1277.42	0.493129	-1.01996	1.41531e-22	4.55025e-21	DS499594	754741	756075	+	1335	-	-	-	-	-	conserved hypothetical protein
AFUB_098860	242.832	325.253	160.412	0.493191	-1.01978	9.44609e-09	8.55714e-08	DS499603	199776	201003	-	1014	-	GO:0004040;GO:0004040;GO:0016740;GO:0016740;GO:0016740	-	JTI	COG0154;opiNOG01013	glutamyl-tRNA(Gln) amidotransferase subunit A, putative
AFUB_076280	134.988	180.789	89.1873	0.493322	-1.0194	6.9892e-06	3.97455e-05	DS499599	1211858	1214422	-	2253	-	GO:0016020;GO:0016021;GO:0016021;GO:0016021;GO:0055085;GO:0055085;GO:0055085	-	TP	KOG2262;eurotNOG04411	small oligopeptide transporter, OPT family
AFUB_030500	50.3083	67.371	33.2456	0.49347	-1.01897	0.00348762	0.0108443	DS499595	3893392	3894496	+	768	-	GO:0003824;GO:0003824;GO:0016787;GO:0016787;GO:0016787	K01253	I	KOG4178;opiNOG34604	epoxide hydrolase, putative
AFUB_089570	264.635	354.351	174.919	0.493631	-1.01849	1.56771e-05	8.46031e-05	DS499601	903247	904896	+	1650	-	GO:0000166;GO:0001678;GO:0001678;GO:0001678;GO:0004396;GO:0004396;GO:0004396;GO:0004396;GO:0005524;GO:0005524;GO:0005524;GO:0005524;GO:0005536;GO:0005536;GO:0005536;GO:0005623;GO:0005623;GO:0005623;GO:0005975;GO:0005975;GO:0006096;GO:0006096;GO:0006096;GO:0016301;GO:0016310;GO:0016740;GO:0016773;GO:0016773;GO:0046835	K00844	G	opiNOG05362;COG5026	hexokinase, putative
AFUB_014450	1389.43	1859.89	918.971	0.4941	-1.01712	1.08665e-15	2.17286e-14	DS499594	4064712	4066389	-	1524	-	GO:0005515;GO:0016020;GO:0016021;GO:0016021;GO:0016021	-	RU	eurotNOG02526;opiNOG13512	endosomal SPRY domain protein, putative
AFUB_075820	21.8956	29.306	14.4853	0.49428	-1.0166	0.0485277	0.101773	DS499599	1094545	1097022	+	2364	-	GO:0008299;GO:0008299;GO:0008299	-	H	opiNOG09572;opiNOG53859;COG0142	geranylgeranyl diphosphate synthase, putative
AFUB_044910	5292.94	7080.84	3505.03	0.495002	-1.0145	4.45909e-11	5.46307e-10	DS499596	3222031	3223257	+	1227	-	GO:0016491;GO:0016491;GO:0016491;GO:0055114	K07512	CK	COG0604;opiNOG26093	mitochondrial enoyl reductase, putative
AFUB_083450	564.327	754.702	373.953	0.495498	-1.01305	0.000988966	0.00357175	DS499600	1036931	1038665	-	1533	-	GO:0016020;GO:0016021;GO:0016021;GO:0016021;GO:0055085;GO:0055085;GO:0055085	-	S	eurotNOG05033;opiNOG04900	DUF895 domain membrane protein
AFUB_034640	709.833	949.179	470.487	0.495677	-1.01253	8.23987e-15	1.50397e-13	DS499596	193963	196139	-	2016	-	GO:0005507;GO:0005507;GO:0005507;GO:0008131;GO:0008131;GO:0008131;GO:0009308;GO:0009308;GO:0009308;GO:0009308;GO:0016491;GO:0046872;GO:0048038;GO:0048038;GO:0048038;GO:0055114;GO:0055114;GO:0055114	K00276	Q	opiNOG00535;COG3733	copper amine oxidase, putative
AFUB_074610	323.348	432.333	214.363	0.495829	-1.01208	0.000227008	0.000958827	DS499599	706919	707632	+	714	-	-	-	-	-	hypothetical protein
AFUB_086220	30.4764	40.7314	20.2215	0.496459	-1.01025	0.0249281	0.0587449	DS499600	1871323	1874587	-	3000	-	GO:0005515	-	S	eurotNOG07393;sordNOG04572;opiNOG24173	conserved hypothetical protein
AFUB_056550	337.71	451.192	224.228	0.496969	-1.00877	1.50658e-09	1.51965e-08	DS499597	2213699	2215727	+	1830	-	-	-	S	opiNOG31923	conserved glutamic acid rich protein
AFUB_088060	4417.92	5901.67	2934.16	0.497175	-1.00817	0.00250248	0.00804557	DS499601	388428	390303	+	1737	-	GO:0005215;GO:0016020;GO:0016020;GO:0016020;GO:0016021;GO:0016021;GO:0016021;GO:0022857;GO:0022857;GO:0055085;GO:0055085	K03305	PE	opiNOG04140;COG3104	MFS peptide transporter Ptr2, putative
AFUB_078810	853.764	1140.36	567.168	0.497358	-1.00764	1.98688e-15	3.84782e-14	DS499599	1920260	1921564	-	1062	-	GO:0000165;GO:0000166;GO:0004672;GO:0004672;GO:0004674;GO:0004707;GO:0004707;GO:0004707;GO:0004707;GO:0005524;GO:0005524;GO:0005524;GO:0005524;GO:0005622;GO:0005622;GO:0006468;GO:0006468;GO:0016301;GO:0016310;GO:0016740	K04371	T	KOG0660;opiNOG00567	MAP kinase MpkB/Fus3
AFUB_076940	23.5564	31.4621	15.6506	0.497445	-1.00739	0.0485915	0.101885	DS499599	1376082	1376414	+	333	-	-	-	-	-	hypothetical protein
AFUB_000380	150.599	201.091	100.106	0.497815	-1.00632	0.000979264	0.00354321	DS499594	111100	111796	+	642	-	-	-	SG	opiNOG43886;COG0662	AraC-like ligand binding domain protein, putative
AFUB_026880	307.104	409.951	204.258	0.498249	-1.00506	1.20557e-07	9.32421e-07	DS499595	2826900	2827949	+	801	-	GO:0008168;GO:0008168;GO:0008168	-	R	eurotNOG10985;opiNOG37671;opiNOG56780	conserved hypothetical protein
AFUB_029460	257.057	343.139	170.975	0.498267	-1.00501	9.37498e-09	8.50056e-08	DS499595	3575423	3579901	+	4479	-	GO:0008168;GO:0008168;GO:0008168	-	S	opiNOG14099	conserved hypothetical protein
AFUB_019730	17674.6	23578.8	11770.3	0.499193	-1.00233	7.80101e-28	3.3368e-26	DS499595	667133	668144	+	672	-	GO:0016020;GO:0016021;GO:0016021;GO:0016021	-	S	opiNOG30355;KOG2886	conserved hypothetical protein
AFUB_040640	6282.46	8378.17	4186.74	0.49972	-1.00081	7.66716e-19	1.91098e-17	DS499596	1886666	1888100	+	993	-	-	-	S	opiNOG34816;euroNOG11465	hypothetical protein
