# Supplementary material for: Histone acetyltransferase Sas3 contributes to fungal development, cell wall integrity, and virulence in Aspergillus fumigatus
Source: Appl Environ Microbiol. 2024 Mar 7;90(4):e01885-23. doi: 10.1128/aem.01885-23 (PMC11022558; doi:10.1128/aem.01885-23)
Supplement: Table S4 — The putative Sas3-interacting proteins identified by the FLAG pull-down assay. [file aem.01885-23-s0005.xlsx]

## Sheet: Sheet1
Protein FDR Confidence	Accession	Description	Sum PEP Score	Coverage	# Peptides	# PSMs	# Unique Peptides	# AAs	MW [kDa]	calc. pI	Area: F1: Sample	Score Sequest HT
High	AFUB_067970	transcript=AFUB_067970-T | gene=AFUB_067970 | organism=Aspergillus_fumigatus_A1163 | gene_product=Has domain(s) with predicted protein binding, transferase activity, transferring acyl groups other than amino-acyl groups, zinc ion binding activity, role in regulation of transcription, DNA-dependent and nucleus localization | transcript_product=Has domain(s) with predicted protein binding, transfer…	213.596	40.7266	35	52	35	1046	114.933	5.17	410000000	149.728
High	AFUB_090830	transcript=AFUB_090830-T | gene=AFUB_090830 | organism=Aspergillus_fumigatus_A1163 | gene_product=Has domain(s) with predicted protein binding, zinc ion binding activity | transcript_product=Has domain(s) with predicted protein binding, zinc ion binding activity | location=scf_000008_A_fumigatus_A1163:1246135-1249817(+) | protein_length=1206 | sequence_SO=supercontig | SO=protein_coding_gene | is…	144.668	32.1725	31	41	31	1206	133.173	5.92	210000000	96.8827
High	AFUB_037250	transcript=AFUB_037250-T | gene=AFUB_037250 | organism=Aspergillus_fumigatus_A1163 | gene_product=Has domain(s) with predicted protein binding, zinc ion binding activity | transcript_product=Has domain(s) with predicted protein binding, zinc ion binding activity | location=scf_000003_A_fumigatus_A1163:931163-933348(+) | protein_length=707 | sequence_SO=supercontig | SO=protein_coding_gene | is_ps…	92.7332	37.4823	17	20	17	707	76.999	9.07	190000000	61.0192
High	AFUB_087590	transcript=AFUB_087590-T | gene=AFUB_087590 | organism=Aspergillus_fumigatus_A1163 | gene_product=Ortholog(s) have alcohol dehydrogenase (NAD) activity, role in ethanol biosynthetic process involved in glucose fermentation to ethanol, ethanol catabolic process, threonine catabolic process and intracellular localization | transcript_product=Ortholog(s) have alcohol dehydrogenase (NAD) activity, ro…	58.866	51.2748	14	16	11	353	37.518	7.4	160000000	35.2683
High	AFUB_027190	transcript=AFUB_027190-T | gene=AFUB_027190 | organism=Aspergillus_fumigatus_A1163 | gene_product=Has domain(s) with predicted methyltransferase activity | transcript_product=Has domain(s) with predicted methyltransferase activity | location=scf_000002_A_fumigatus_A1163:2923846-2925420(-) | protein_length=524 | sequence_SO=supercontig | SO=protein_coding_gene | is_pseudo=false	33.3384	21.374	8	8	8	524	57.628	9.7	44000000	20.7678
High	AFUB_059780	transcript=AFUB_059780-T | gene=AFUB_059780 | organism=Aspergillus_fumigatus_A1163 | gene_product=Has domain(s) with predicted role in regulation of transcription, DNA-dependent and nucleus localization | transcript_product=Has domain(s) with predicted role in regulation of transcription, DNA-dependent and nucleus localization | location=scf_000004_A_fumigatus_A1163:3063449-3064477(+) | protein_l…	25.3836	25.3275	6	8	6	229	25.917	6.04	93000000	19.6949
High	AFUB_040920	transcript=AFUB_040920-T | gene=AFUB_040920 | organism=Aspergillus_fumigatus_A1163 | gene_product=Protein of unknown function | transcript_product=Protein of unknown function | location=scf_000003_A_fumigatus_A1163:1954462-1955371(-) | protein_length=257 | sequence_SO=supercontig | SO=protein_coding_gene | is_pseudo=false	13.4189	29.572	4	7	4	257	26.343	9.48	79000000	6.10244
High	AFUB_059540	transcript=AFUB_059540-T | gene=AFUB_059540 | organism=Aspergillus_fumigatus_A1163 | gene_product=Ortholog(s) have protein kinase C activity, role in positive regulation of penicillin metabolic process, unidimensional cell growth, fungal-type cell wall organization, penicillin biosynthetic process and cell septum, site of polarized growth localization | transcript_product=Ortholog(s) have protein…	13.4763	4.15913	4	4	4	1106	122.988	7.84	48000000	9.33798
High	AFUB_079040	transcript=AFUB_079040-T | gene=AFUB_079040 | organism=Aspergillus_fumigatus_A1163 | gene_product=Protein of unknown function | transcript_product=Protein of unknown function | location=scf_000006_A_fumigatus_A1163:1984436-1985739(-) | protein_length=396 | sequence_SO=supercontig | SO=protein_coding_gene | is_pseudo=false	27.0898	21.2121	7	7	7	396	43.682	4.69	86000000	19.7963
High	AFUB_096630	transcript=AFUB_096630-T | gene=AFUB_096630 | organism=Aspergillus_fumigatus_A1163 | gene_product=Protein of unknown function | transcript_product=Protein of unknown function | location=scf_000009_A_fumigatus_A1163:1095201-1095925(-) | protein_length=213 | sequence_SO=supercontig | SO=protein_coding_gene | is_pseudo=false	27.0014	26.2911	5	7	5	213	23.083	4.26	130000000	19.4403
High	AFUB_087580	transcript=AFUB_087580-T | gene=AFUB_087580 | organism=Aspergillus_fumigatus_A1163 | gene_product=Ortholog(s) have aldehyde dehydrogenase [NAD(P)+], aldehyde dehydrogenase (NAD) activity and intracellular, extracellular region localization | transcript_product=Ortholog(s) have aldehyde dehydrogenase [NAD(P)+], aldehyde dehydrogenase (NAD) activity and intracellular, extracellular region localizat…	30.1848	19.6755	5	5	5	493	53.726	6.61	29000000	18.1896
High	AFUB_040520	transcript=AFUB_040520-T | gene=AFUB_040520 | organism=Aspergillus_fumigatus_A1163 | gene_product=Ortholog(s) have intracellular localization | transcript_product=Ortholog(s) have intracellular localization | location=scf_000003_A_fumigatus_A1163:1849800-1850475(-) | protein_length=118 | sequence_SO=supercontig | SO=protein_coding_gene | is_pseudo=false	22.2549	59.322	4	7	4	118	12.802	5.96	28000000	13.8676
High	AFUB_009220	transcript=AFUB_009220-T | gene=AFUB_009220 | organism=Aspergillus_fumigatus_A1163 | gene_product=Protein of unknown function | transcript_product=Protein of unknown function | location=scf_000001_A_fumigatus_A1163:2605733-2608283(+) | protein_length=786 | sequence_SO=supercontig | SO=protein_coding_gene | is_pseudo=false	15.6899	7.25191	4	5	4	786	83.675	9.45	29000000	13.3635
High	AFUB_054310	transcript=AFUB_054310-T | gene=AFUB_054310 | organism=Aspergillus_fumigatus_A1163 | gene_product=Ortholog(s) have role in cellular response to amino acid starvation | transcript_product=Ortholog(s) have role in cellular response to amino acid starvation | location=scf_000004_A_fumigatus_A1163:1565014-1570108(+) | protein_length=1592 | sequence_SO=supercontig | SO=protein_coding_gene | is_pseudo=…	25.1754	6.46985	8	8	8	1592	179.64	6.8	130000000	13.1381
High	AFUB_010000	transcript=AFUB_010000-T | gene=AFUB_010000 | organism=Aspergillus_fumigatus_A1163 | gene_product=Has domain(s) with predicted sequence-specific DNA binding transcription factor, sequence-specific DNA binding activity and role in regulation of transcription, DNA-dependent | transcript_product=Has domain(s) with predicted sequence-specific DNA binding transcription factor, sequence-specific DNA bi…	16.2995	5.16499	4	4	4	697	75.49	6.29	54000000	11.6797
High	AFUB_056090	transcript=AFUB_056090-T | gene=AFUB_056090 | organism=Aspergillus_fumigatus_A1163 | gene_product=Ortholog(s) have role in asexual sporulation resulting in formation of a cellular spore, cellular response to drug, cellular heat acclimation and plasma membrane localization | transcript_product=Ortholog(s) have role in asexual sporulation resulting in formation of a cellular spore, cellular respons…	8.95135	4.58716	4	4	4	1199	135.605	9.26	16000000	9.30269
High	AFUB_045650	transcript=AFUB_045650-T | gene=AFUB_045650 | organism=Aspergillus_fumigatus_A1163 | gene_product=Protein of unknown function | transcript_product=Protein of unknown function | location=scf_000003_A_fumigatus_A1163:3436635-3437715(+) | protein_length=312 | sequence_SO=supercontig | SO=protein_coding_gene | is_pseudo=false	13.4967	10.8974	3	3	3	312	35.665	7.68	19000000	9.22531
High	AFUB_029450	transcript=AFUB_029450-T | gene=AFUB_029450 | organism=Aspergillus_fumigatus_A1163 | gene_product=Has domain(s) with predicted nucleic acid binding activity | transcript_product=Has domain(s) with predicted nucleic acid binding activity | location=scf_000002_A_fumigatus_A1163:3571224-3572333(+) | protein_length=302 | sequence_SO=supercontig | SO=protein_coding_gene | is_pseudo=false	10.6779	11.5894	3	4	3	302	31.638	8.16	56000000	8.74978
High	AFUB_054850	transcript=AFUB_054850-T | gene=AFUB_054850 | organism=Aspergillus_fumigatus_A1163 | gene_product=Has domain(s) with predicted electron carrier activity | transcript_product=Has domain(s) with predicted electron carrier activity | location=scf_000004_A_fumigatus_A1163:1714424-1715433(+) | protein_length=260 | sequence_SO=supercontig | SO=protein_coding_gene | is_pseudo=false	13.8271	14.2308	2	3	2	260	28.223	8.97	16000000	8.0585
High	AFUB_006320	transcript=AFUB_006320-T | gene=AFUB_006320 | organism=Aspergillus_fumigatus_A1163 | gene_product=Has domain(s) with predicted protein serine/threonine kinase, ATP binding activity and role in protein phosphorylation | transcript_product=Has domain(s) with predicted protein serine/threonine kinase, ATP binding activity and role in protein phosphorylation | location=scf_000001_A_fumigatus_A1163:17…	10.9107	4.00802	4	4	4	998	110.349	9.25	13000000	7.90049
High	AFUB_067440	transcript=AFUB_067440-T | gene=AFUB_067440 | organism=Aspergillus_fumigatus_A1163 | gene_product=Protein of unknown function | transcript_product=Protein of unknown function | location=scf_000005_A_fumigatus_A1163:1259138-1261560(+) | protein_length=750 | sequence_SO=supercontig | SO=protein_coding_gene | is_pseudo=false	11.3681	7.6	3	3	3	750	84.665	6.95	41000000	7.8454
High	AFUB_021370	transcript=AFUB_021370-T | gene=AFUB_021370 | organism=Aspergillus_fumigatus_A1163 | gene_product=Ortholog(s) have intracellular localization | transcript_product=Ortholog(s) have intracellular localization | location=scf_000002_A_fumigatus_A1163:1176916-1178651(-) | protein_length=416 | sequence_SO=supercontig | SO=protein_coding_gene | is_pseudo=false	12.833	7.21154	2	3	2	416	46.104	5.48	12000000	7.79628
High	AFUB_021950	transcript=AFUB_021950-T | gene=AFUB_021950 | organism=Aspergillus_fumigatus_A1163 | gene_product=Ortholog(s) have nuclear periphery localization | transcript_product=Ortholog(s) have nuclear periphery localization | location=scf_000002_A_fumigatus_A1163:1340108-1344624(+) | protein_length=1465 | sequence_SO=supercontig | SO=protein_coding_gene | is_pseudo=false	11.0456	3.41297	3	3	3	1465	153.647	5.17	22000000	7.77079
High	AFUB_037860	transcript=AFUB_037860-T | gene=AFUB_037860 | organism=Aspergillus_fumigatus_A1163 | gene_product=Ortholog(s) have gamma-tubulin binding activity and cell septum, spindle pole body localization | transcript_product=Ortholog(s) have gamma-tubulin binding activity and cell septum, spindle pole body localization | location=scf_000003_A_fumigatus_A1163:1104092-1107263(+) | protein_length=1035 | seque…	10.5484	4.34783	3	4	3	1035	115.108	7.4	13000000	7.36125
High	AFUB_058620	transcript=AFUB_058620-T | gene=AFUB_058620 | organism=Aspergillus_fumigatus_A1163 | gene_product=Has domain(s) with predicted nucleic acid binding, ATP binding, ATP-dependent helicase activity | transcript_product=Has domain(s) with predicted nucleic acid binding, ATP binding, ATP-dependent helicase activity | location=scf_000004_A_fumigatus_A1163:2733832-2736108(+) | protein_length=758 | sequen…	10.2152	4.61741	3	3	3	758	83.275	9.28	9300000	7.20413
High	AFUB_022280	transcript=AFUB_022280-T | gene=AFUB_022280 | organism=Aspergillus_fumigatus_A1163 | gene_product=Protein of unknown function | transcript_product=Protein of unknown function | location=scf_000002_A_fumigatus_A1163:1444783-1446659(-) | protein_length=525 | sequence_SO=supercontig | SO=protein_coding_gene | is_pseudo=false	10.7609	7.61905	2	2	2	525	57.848	9.29	24000000	7.0763
High	AFUB_000530	transcript=AFUB_000530-T | gene=AFUB_000530 | organism=Aspergillus_fumigatus_A1163 | gene_product=Ortholog(s) have role in microtubule depolymerization, nuclear migration and cytoplasmic microtubule localization | transcript_product=Ortholog(s) have role in microtubule depolymerization, nuclear migration and cytoplasmic microtubule localization | location=scf_000001_A_fumigatus_A1163:147908-15084…	9.43041	5.16685	3	3	3	929	103.762	5.76	15000000	6.53071
High	AFUB_047040	transcript=AFUB_047040-T | gene=AFUB_047040 | organism=Aspergillus_fumigatus_A1163 | gene_product=Has domain(s) with predicted carbon-sulfur lyase activity and role in metabolic process | transcript_product=Has domain(s) with predicted carbon-sulfur lyase activity and role in metabolic process | location=scf_000003_A_fumigatus_A1163:3790168-3790675(+) | protein_length=146 | sequence_SO=superconti…	10.0393	25.3425	2	2	2	146	16.289	7.08	7600000	6.4254
High	AFUB_060180	transcript=AFUB_060180-T | gene=AFUB_060180 | organism=Aspergillus_fumigatus_A1163 | gene_product=Has domain(s) with predicted catalytic activity and role in metabolic process | transcript_product=Has domain(s) with predicted catalytic activity and role in metabolic process | location=scf_000004_A_fumigatus_A1163:3145026-3147012(-) | protein_length=592 | sequence_SO=supercontig | SO=protein_codin…	11.8258	4.22297	2	2	2	592	64.869	8.53	12000000	6.33998
High	AFUB_070380	transcript=AFUB_070380-T | gene=AFUB_070380 | organism=Aspergillus_fumigatus_A1163 | gene_product=Has domain(s) with predicted nucleosome binding, ATP binding, helicase, DNA binding activity, role in ATP-dependent chromatin remodeling and nucleus, chromatin remodeling complex localization | transcript_product=Has domain(s) with predicted nucleosome binding, ATP binding, helicase, DNA binding acti…	13.6382	5.89286	6	6	6	1120	128.08	6.37	19000000	6.28499
High	AFUB_095690	transcript=AFUB_095690-T | gene=AFUB_095690 | organism=Aspergillus_fumigatus_A1163 | gene_product=Has domain(s) with predicted 2-dehydropantoate 2-reductase, NADP binding activity and role in oxidation-reduction process | transcript_product=Has domain(s) with predicted 2-dehydropantoate 2-reductase, NADP binding activity and role in oxidation-reduction process | location=scf_000009_A_fumigatus_A1…	10.6678	4.63768	2	2	2	690	75.676	7.42	13000000	6.2367
High	AFUB_096280	transcript=AFUB_096280-T | gene=AFUB_096280 | organism=Aspergillus_fumigatus_A1163 | gene_product=Has domain(s) with predicted nucleic acid binding, ATP binding, zinc ion binding, helicase activity, role in termination of RNA polymerase II transcription, snRNA processing, rRNA processing, snoRNA processing, tRNA processing and nucleus localization | transcript_product=Has domain(s) with predicted…	8.19202	2.01123	3	3	3	2138	239.083	8.4	6000000	6.22461
High	AFUB_041300	transcript=AFUB_041300-T | gene=AFUB_041300 | organism=Aspergillus_fumigatus_A1163 | gene_product=Has domain(s) with predicted oxidoreductase activity, acting on the CH-CH group of donors, flavin adenine dinucleotide binding activity and role in electron transport chain, tricarboxylic acid cycle | transcript_product=Has domain(s) with predicted oxidoreductase activity, acting on the CH-CH group o…	8.28665	5.40958	3	3	3	647	71.103	6.98	16000000	5.53682
High	AFUB_004120	transcript=AFUB_004120-T | gene=AFUB_004120 | organism=Aspergillus_fumigatus_A1163 | gene_product=Has domain(s) with predicted zinc ion binding, DNA binding activity and intracellular localization | transcript_product=Has domain(s) with predicted zinc ion binding, DNA binding activity and intracellular localization | location=scf_000001_A_fumigatus_A1163:1149373-1150834(+) | protein_length=442 | …	11.7697	10.6335	3	3	3	442	46.791	8.37	7800000	5.45318
High	AFUB_006560	transcript=AFUB_006560-T | gene=AFUB_006560 | organism=Aspergillus_fumigatus_A1163 | gene_product=Has domain(s) with predicted L-ascorbic acid binding, iron ion binding, trimethyllysine dioxygenase activity and role in carnitine biosynthetic process, oxidation-reduction process | transcript_product=Has domain(s) with predicted L-ascorbic acid binding, iron ion binding, trimethyllysine dioxygenase…	7.68692	7.28242	2	2	2	563	63.845	7.77	26000000	5.3798
High	AFUB_063010	transcript=AFUB_063010-T | gene=AFUB_063010 | organism=Aspergillus_fumigatus_A1163 | gene_product=Has domain(s) with predicted antioxidant, oxidoreductase activity and role in oxidation-reduction process | transcript_product=Has domain(s) with predicted antioxidant, oxidoreductase activity and role in oxidation-reduction process | location=scf_000005_A_fumigatus_A1163:56401-57222(-) | protein_len…	10.6265	26.6355	3	3	3	214	23.147	9.09	11000000	4.92238
High	AFUB_034740	transcript=AFUB_034740-T | gene=AFUB_034740 | organism=Aspergillus_fumigatus_A1163 | gene_product=Has domain(s) with predicted coenzyme binding, ketol-acid reductoisomerase activity and role in oxidation-reduction process, branched-chain amino acid biosynthetic process | transcript_product=Has domain(s) with predicted coenzyme binding, ketol-acid reductoisomerase activity and role in oxidation-re…	6.88827	4.33071	2	2	2	508	56.318	9.29	15000000	4.87778
High	AFUB_054060	transcript=AFUB_054060-T | gene=AFUB_054060 | organism=Aspergillus_fumigatus_A1163 | gene_product=Has domain(s) with predicted GTP binding activity | transcript_product=Has domain(s) with predicted GTP binding activity | location=scf_000004_A_fumigatus_A1163:1494057-1496087(-) | protein_length=676 | sequence_SO=supercontig | SO=protein_coding_gene | is_pseudo=false	6.33689	5.76923	3	3	3	676	75.518	7.39	27000000	4.85117
High	AFUB_019610	transcript=AFUB_019610-T | gene=AFUB_019610 | organism=Aspergillus_fumigatus_A1163 | gene_product=Has domain(s) with predicted protein binding activity, role in TOR signaling and TORC1 complex localization | transcript_product=Has domain(s) with predicted protein binding activity, role in TOR signaling and TORC1 complex localization | location=scf_000002_A_fumigatus_A1163:630027-634653(-) | prote…	4.70378	2.09059	2	3	2	1435	161.407	7.39	14000000	4.81894
High	AFUB_001810	transcript=AFUB_001810-T | gene=AFUB_001810 | organism=Aspergillus_fumigatus_A1163 | gene_product=Ortholog(s) have aconitate hydratase activity and intracellular localization | transcript_product=Ortholog(s) have aconitate hydratase activity and intracellular localization | location=scf_000001_A_fumigatus_A1163:503087-505975(-) | protein_length=779 | sequence_SO=supercontig | SO=protein_coding_ge…	8.7549	3.72272	2	2	2	779	84.495	6.55	10000000	4.72564
High	AFUB_027720	transcript=AFUB_027720-T | gene=AFUB_027720 | organism=Aspergillus_fumigatus_A1163 | gene_product=Ortholog(s) have extracellular region localization | transcript_product=Ortholog(s) have extracellular region localization | location=scf_000002_A_fumigatus_A1163:3069887-3072064(-) | protein_length=699 | sequence_SO=supercontig | SO=protein_coding_gene | is_pseudo=false	8.34032	5.43634	3	3	3	699	79.31	7.69	7100000	4.68984
High	AFUB_073580	transcript=AFUB_073580-T | gene=AFUB_073580 | organism=Aspergillus_fumigatus_A1163 | gene_product=Has domain(s) with predicted nucleotidyltransferase activity and role in biosynthetic process | transcript_product=Has domain(s) with predicted nucleotidyltransferase activity and role in biosynthetic process | location=scf_000006_A_fumigatus_A1163:386985-388309(-) | protein_length=425 | sequence_SO=…	9.56177	6.58824	1	1	1	425	46.954	7.62		4.55508
High	AFUB_054740	transcript=AFUB_054740-T | gene=AFUB_054740 | organism=Aspergillus_fumigatus_A1163 | gene_product=Protein of unknown function | transcript_product=Protein of unknown function | location=scf_000004_A_fumigatus_A1163:1681667-1689156(+) | protein_length=2473 | sequence_SO=supercontig | SO=protein_coding_gene | is_pseudo=false	10.3313	1.09179	2	2	2	2473	274.109	8.18	4800000	4.48833
High	AFUB_002390	transcript=AFUB_002390-T | gene=AFUB_002390 | organism=Aspergillus_fumigatus_A1163 | gene_product=Has domain(s) with predicted protein binding, zinc ion binding activity and intracellular localization | transcript_product=Has domain(s) with predicted protein binding, zinc ion binding activity and intracellular localization | location=scf_000001_A_fumigatus_A1163:668247-670737(-) | protein_length=…	10.0499	4.69543	3	3	3	788	85.855	8.56	18000000	4.33458
High	AFUB_091010	transcript=AFUB_091010-T | gene=AFUB_091010 | organism=Aspergillus_fumigatus_A1163 | gene_product=Ortholog(s) have role in mRNA stabilization, nuclear-transcribed mRNA catabolic process, nonsense-mediated decay | transcript_product=Ortholog(s) have role in mRNA stabilization, nuclear-transcribed mRNA catabolic process, nonsense-mediated decay | location=scf_000008_A_fumigatus_A1163:1305366-130931…	4.53191	1.61871	2	2	1	1112	126.335	5.24	9700000	4.20881
High	AFUB_003920	transcript=AFUB_003920-T | gene=AFUB_003920 | organism=Aspergillus_fumigatus_A1163 | gene_product=Has domain(s) with predicted proton-transporting ATPase activity, rotational mechanism, proton-transporting ATP synthase activity, rotational mechanism activity, role in ATP synthesis coupled proton transport | transcript_product=Has domain(s) with predicted proton-transporting ATPase activity, rotat…	5.94885	5.05051	1	1	1	297	32.356	8.21	17000000	4.13113
High	AFUB_006900	transcript=AFUB_006900-T | gene=AFUB_006900 | organism=Aspergillus_fumigatus_A1163 | gene_product=Has domain(s) with predicted GTP binding, zinc ion binding, GTPase, translation initiation factor activity, role in translational initiation and intracellular localization | transcript_product=Has domain(s) with predicted GTP binding, zinc ion binding, GTPase, translation initiation factor activity, …	8.44946	2.12551	2	2	2	988	109.021	6.37	12000000	4.06502
High	AFUB_070060	transcript=AFUB_070060-T | gene=AFUB_070060 | organism=Aspergillus_fumigatus_A1163 | gene_product=Ortholog(s) have G-protein alpha-subunit binding activity, role in cleistothecium development, positive regulation of cleistothecium development, cellular response to amino acid starvation and intracellular localization | transcript_product=Ortholog(s) have G-protein alpha-subunit binding activity, r…	4.41434	6.32911	2	2	2	316	34.957	6.52	28000000	4.03198
High	AFUB_019870	transcript=AFUB_019870-T | gene=AFUB_019870 | organism=Aspergillus_fumigatus_A1163 | gene_product=Protein of unknown function | transcript_product=Protein of unknown function | location=scf_000002_A_fumigatus_A1163:708718-711844(+) | protein_length=1008 | sequence_SO=supercontig | SO=protein_coding_gene | is_pseudo=false	5.10329	3.96825	3	3	3	1008	109.168	10.18	13000000	4.01491
High	AFUB_036500	transcript=AFUB_036500-T | gene=AFUB_036500 | organism=Aspergillus_fumigatus_A1163 | gene_product=Has domain(s) with predicted protein serine/threonine kinase, ATP binding activity and role in protein phosphorylation | transcript_product=Has domain(s) with predicted protein serine/threonine kinase, ATP binding activity and role in protein phosphorylation | location=scf_000003_A_fumigatus_A1163:71…	4.06803	2.74136	2	2	2	839	92.132	8.19	6300000	3.98042
High	AFUB_023390	transcript=AFUB_023390-T | gene=AFUB_023390 | organism=Aspergillus_fumigatus_A1163 | gene_product=Has domain(s) with predicted nucleic acid binding, ATP binding, ATP-dependent helicase activity | transcript_product=Has domain(s) with predicted nucleic acid binding, ATP binding, ATP-dependent helicase activity | location=scf_000002_A_fumigatus_A1163:1796721-1798361(-) | protein_length=503 | sequen…	5.29514	4.37376	2	2	1	503	54.798	9.44	5600000	3.88498
High	AFUB_040260	transcript=AFUB_040260-T | gene=AFUB_040260 | organism=Aspergillus_fumigatus_A1163 | gene_product=Ortholog(s) have role in nuclear division, hyphal growth and hyphal tip, Golgi apparatus localization | transcript_product=Ortholog(s) have role in nuclear division, hyphal growth and hyphal tip, Golgi apparatus localization | location=scf_000003_A_fumigatus_A1163:1784623-1788677(-) | protein_length=…	7.66114	5.11551	2	2	2	1212	135.768	6.28	13000000	3.85445
High	AFUB_060320	transcript=AFUB_060320-T | gene=AFUB_060320 | organism=Aspergillus_fumigatus_A1163 | gene_product=Ortholog(s) have protein kinase activity and role in regulation of microtubule cytoskeleton organization, cellular response to DNA damage stimulus, establishment of cell polarity, anisotropic cell growth | transcript_product=Ortholog(s) have protein kinase activity and role in regulation of microtubu…	5.24637	1.40845	2	2	2	2627	296.038	6.49	5400000	3.83111
High	AFUB_040800	transcript=AFUB_040800-T | gene=AFUB_040800 | organism=Aspergillus_fumigatus_A1163 | gene_product=Has domain(s) with predicted ATP binding, DNA binding, nucleoside-triphosphatase activity and role in DNA replication | transcript_product=Has domain(s) with predicted ATP binding, DNA binding, nucleoside-triphosphatase activity and role in DNA replication | location=scf_000003_A_fumigatus_A1163:1912…	7.9133	5.32995	2	2	2	394	43.339	7.33	7200000	3.77361
High	AFUB_042590	transcript=AFUB_042590-T | gene=AFUB_042590 | organism=Aspergillus_fumigatus_A1163 | gene_product=Protein of unknown function | transcript_product=Protein of unknown function | location=scf_000003_A_fumigatus_A1163:2451294-2452134(+) | protein_length=167 | sequence_SO=supercontig | SO=protein_coding_gene | is_pseudo=false	4.13277	7.18563	1	1	1	167	18.904	9.38	46000000	3.63297
High	AFUB_093320	transcript=AFUB_093320-T | gene=AFUB_093320 | organism=Aspergillus_fumigatus_A1163 | gene_product=Ortholog(s) have intracellular localization | transcript_product=Ortholog(s) have intracellular localization | location=scf_000009_A_fumigatus_A1163:124471-125817(-) | protein_length=428 | sequence_SO=supercontig | SO=protein_coding_gene | is_pseudo=false	6.36321	4.20561	1	1	1	428	46.864	6.81	11000000	3.52861
High	AFUB_065340	transcript=AFUB_065340-T | gene=AFUB_065340 | organism=Aspergillus_fumigatus_A1163 | gene_product=Ortholog(s) have intracellular localization | transcript_product=Ortholog(s) have intracellular localization | location=scf_000005_A_fumigatus_A1163:685514-686753(+) | protein_length=347 | sequence_SO=supercontig | SO=protein_coding_gene | is_pseudo=false	5.81389	4.32277	1	1	1	347	37.334	7.44	4900000	3.39973
High	AFUB_081229	transcript=AFUB_081229-T | gene=AFUB_081229 | organism=Aspergillus_fumigatus_A1163 | gene_product=Has domain(s) with predicted zinc ion binding, carbonate dehydratase activity | transcript_product=Has domain(s) with predicted zinc ion binding, carbonate dehydratase activity | location=scf_000007_A_fumigatus_A1163:441890-442615(+) | protein_length=211 | sequence_SO=supercontig | SO=protein_coding_…	5.06293	7.109	1	1	1	211	23.677	7.71	16000000	3.38874
High	AFUB_076660	transcript=AFUB_076660-T | gene=AFUB_076660 | organism=Aspergillus_fumigatus_A1163 | gene_product=Has domain(s) with predicted protein binding activity | transcript_product=Has domain(s) with predicted protein binding activity | location=scf_000006_A_fumigatus_A1163:1314179-1315356(-) | protein_length=355 | sequence_SO=supercontig | SO=protein_coding_gene | is_pseudo=false	5.34727	6.47887	1	1	1	355	38.816	5.99	14000000	3.37663
High	AFUB_060730	transcript=AFUB_060730-T | gene=AFUB_060730 | organism=Aspergillus_fumigatus_A1163 | gene_product=Has domain(s) with predicted DNA binding, DNA-directed DNA polymerase activity and role in DNA replication | transcript_product=Has domain(s) with predicted DNA binding, DNA-directed DNA polymerase activity and role in DNA replication | location=scf_000004_A_fumigatus_A1163:3320502-3322506(+) | prote…	3.79642	1.94489	1	1	1	617	67.734	6.49		3.37397
High	AFUB_038500	transcript=AFUB_038500-T | gene=AFUB_038500 | organism=Aspergillus_fumigatus_A1163 | gene_product=Has domain(s) with predicted hydroxymethylglutaryl-CoA synthase activity and role in isoprenoid biosynthetic process | transcript_product=Has domain(s) with predicted hydroxymethylglutaryl-CoA synthase activity and role in isoprenoid biosynthetic process | location=scf_000003_A_fumigatus_A1163:130847…	5.4494	5.65217	1	1	1	460	50.778	6.55		3.30698
High	AFUB_004930	transcript=AFUB_004930-T | gene=AFUB_004930 | organism=Aspergillus_fumigatus_A1163 | gene_product=Protein of unknown function | transcript_product=Protein of unknown function | location=scf_000001_A_fumigatus_A1163:1379835-1381761(+) | protein_length=587 | sequence_SO=supercontig | SO=protein_coding_gene | is_pseudo=false	7.05814	2.89608	1	1	1	587	65.314	6.34	13000000	3.30644
High	AFUB_015960	transcript=AFUB_015960-T | gene=AFUB_015960 | organism=Aspergillus_fumigatus_A1163 | gene_product=Ortholog(s) have sequence-specific DNA binding transcription factor activity | transcript_product=Ortholog(s) have sequence-specific DNA binding transcription factor activity | location=scf_000001_A_fumigatus_A1163:4516987-4518718(+) | protein_length=447 | sequence_SO=supercontig | SO=protein_coding_…	5.45112	2.90828	1	1	1	447	49.829	7.11	12000000	3.27719
High	AFUB_035330	transcript=AFUB_035330-T | gene=AFUB_035330 | organism=Aspergillus_fumigatus_A1163 | gene_product=Ortholog(s) have role in positive regulation of sexual sporulation resulting in formation of a cellular spore, mating, fungal-type cell wall organization | transcript_product=Ortholog(s) have role in positive regulation of sexual sporulation resulting in formation of a cellular spore, mating, fungal-…	3.69293	4.46247	1	1	1	493	52.991	9.26	14000000	3.2368
High	AFUB_005450	transcript=AFUB_005450-T | gene=AFUB_005450 | organism=Aspergillus_fumigatus_A1163 | gene_product=Protein of unknown function | transcript_product=Protein of unknown function | location=scf_000001_A_fumigatus_A1163:1533055-1535742(-) | protein_length=854 | sequence_SO=supercontig | SO=protein_coding_gene | is_pseudo=false	6.63246	3.16159	1	1	1	854	94.714	5.83	6800000	3.23052
High	AFUB_031690	transcript=AFUB_031690-T | gene=AFUB_031690 | organism=Aspergillus_fumigatus_A1163 | gene_product=Has domain(s) with predicted proline-tRNA ligase, ATP binding activity, role in prolyl-tRNA aminoacylation and cytoplasm localization | transcript_product=Has domain(s) with predicted proline-tRNA ligase, ATP binding activity, role in prolyl-tRNA aminoacylation and cytoplasm localization | location=s…	4.04287	2.66223	1	1	1	601	66.995	7.17	10000000	3.23035
High	AFUB_012980	transcript=AFUB_012980-T | gene=AFUB_012980 | organism=Aspergillus_fumigatus_A1163 | gene_product=Ortholog(s) have role in spermidine biosynthetic process and extracellular region localization | transcript_product=Ortholog(s) have role in spermidine biosynthetic process and extracellular region localization | location=scf_000001_A_fumigatus_A1163:3654621-3656109(+) | protein_length=293 | sequence…	8.87745	7.50853	2	2	2	293	33.424	5.54	3000000	3.18474
High	AFUB_087840	transcript=AFUB_087840-T | gene=AFUB_087840 | organism=Aspergillus_fumigatus_A1163 | gene_product=Protein of unknown function | transcript_product=Protein of unknown function | location=scf_000008_A_fumigatus_A1163:329998-331779(-) | protein_length=593 | sequence_SO=supercontig | SO=protein_coding_gene | is_pseudo=false	4.08176	2.52951	1	1	1	593	63.817	8.56	18000000	3.13131
High	AFUB_008950	transcript=AFUB_008950-T | gene=AFUB_008950 | organism=Aspergillus_fumigatus_A1163 | gene_product=Ortholog(s) have ubiquitin-protein ligase activity and role in protein ubiquitination | transcript_product=Ortholog(s) have ubiquitin-protein ligase activity and role in protein ubiquitination | location=scf_000001_A_fumigatus_A1163:2525528-2528611(+) | protein_length=816 | sequence_SO=supercontig | …	3.61907	3.43137	1	1	1	816	92.179	6.84	5200000	3.1221
High	AFUB_029320	transcript=AFUB_029320-T | gene=AFUB_029320 | organism=Aspergillus_fumigatus_A1163 | gene_product=Ortholog(s) have calmodulin-dependent protein kinase activity and role in protein phosphorylation, G2/M transition of mitotic cell cycle | transcript_product=Ortholog(s) have calmodulin-dependent protein kinase activity and role in protein phosphorylation, G2/M transition of mitotic cell cycle | loca…	5.05517	2.76498	1	1	1	434	48.691	6.49	15000000	3.04682
High	AFUB_095340	transcript=AFUB_095340-T | gene=AFUB_095340 | organism=Aspergillus_fumigatus_A1163 | gene_product=Protein of unknown function | transcript_product=Protein of unknown function | location=scf_000009_A_fumigatus_A1163:688007-688491(+) | protein_length=94 | sequence_SO=supercontig | SO=protein_coding_gene | is_pseudo=false	5.83714	14.8936	1	1	1	94	10.658	9.66	12000000	2.8789
High	AFUB_055550	transcript=AFUB_055550-T | gene=AFUB_055550 | organism=Aspergillus_fumigatus_A1163 | gene_product=Ortholog(s) have sequence-specific DNA binding transcription factor, transcription regulatory region DNA binding activity and nucleus localization | transcript_product=Ortholog(s) have sequence-specific DNA binding transcription factor, transcription regulatory region DNA binding activity and nucleus…	4.96537	4.05405	1	1	1	296	32.588	5.91	17000000	2.87312
High	AFUB_026400	transcript=AFUB_026400-T | gene=AFUB_026400 | organism=Aspergillus_fumigatus_A1163 | gene_product=Ortholog(s) have role in establishment of cell polarity and tubulin complex localization | transcript_product=Ortholog(s) have role in establishment of cell polarity and tubulin complex localization | location=scf_000002_A_fumigatus_A1163:2696374-2698667(-) | protein_length=637 | sequence_SO=supercon…	3.7122	2.98273	1	1	1	637	70.825	7.65	7800000	2.85689
High	AFUB_076990	transcript=AFUB_076990-T | gene=AFUB_076990 | organism=Aspergillus_fumigatus_A1163 | gene_product=Has domain(s) with predicted protein heterodimerization activity | transcript_product=Has domain(s) with predicted protein heterodimerization activity | location=scf_000006_A_fumigatus_A1163:1384877-1385486(-) | protein_length=110 | sequence_SO=supercontig | SO=protein_coding_gene | is_pseudo=false	6.05374	11.8182	1	1	1	110	12.598	4.97	5200000	2.81761
High	AFUB_007910	transcript=AFUB_007910-T | gene=AFUB_007910 | organism=Aspergillus_fumigatus_A1163 | gene_product=Protein of unknown function | transcript_product=Protein of unknown function | location=scf_000001_A_fumigatus_A1163:2216633-2218862(-) | protein_length=634 | sequence_SO=supercontig | SO=protein_coding_gene | is_pseudo=false	4.3234	2.2082	1	1	1	634	68.653	9.2	11000000	2.81596
High	AFUB_018960	transcript=AFUB_018960-T | gene=AFUB_018960 | organism=Aspergillus_fumigatus_A1163 | gene_product=Ortholog(s) have chitin synthase activity, role in chitin biosynthetic process, fungal-type cell wall organization, conidium formation, hyphal growth, cell septum assembly and cell septum, hyphal tip localization | transcript_product=Ortholog(s) have chitin synthase activity, role in chitin biosynthe…	4.77963	1.20614	1	1	1	912	104.148	6.71	43000000	2.77274
High	AFUB_094450	transcript=AFUB_094450-T | gene=AFUB_094450 | organism=Aspergillus_fumigatus_A1163 | gene_product=Has domain(s) with predicted signal recognition particle binding, GTP binding, GTPase activity, role in GTP catabolic process, SRP-dependent cotranslational protein targeting to membrane and signal recognition particle receptor complex localization | transcript_product=Has domain(s) with predicted si…	3.94044	2.61941	1	1	1	649	70.32	8.43	15000000	2.76609
High	AFUB_011220	transcript=AFUB_011220-T | gene=AFUB_011220 | organism=Aspergillus_fumigatus_A1163 | gene_product=Protein of unknown function | transcript_product=Protein of unknown function | location=scf_000001_A_fumigatus_A1163:3164904-3166109(-) | protein_length=401 | sequence_SO=supercontig | SO=protein_coding_gene | is_pseudo=false	4.89245	2.99252	1	1	1	401	43.189	9.51	9400000	2.75631
High	AFUB_075010	transcript=AFUB_075010-T | gene=AFUB_075010 | organism=Aspergillus_fumigatus_A1163 | gene_product=Has domain(s) with predicted structural constituent of ribosome, rRNA binding activity, role in translation and ribosome localization | transcript_product=Has domain(s) with predicted structural constituent of ribosome, rRNA binding activity, role in translation and ribosome localization | location=s…	5.5817	4.34783	1	1	1	253	27.848	9.72	19000000	2.74615
High	AFUB_004890	transcript=AFUB_004890-T | gene=AFUB_004890 | organism=Aspergillus_fumigatus_A1163 | gene_product=Has domain(s) with predicted protein binding activity | transcript_product=Has domain(s) with predicted protein binding activity | location=scf_000001_A_fumigatus_A1163:1365244-1366720(+) | protein_length=309 | sequence_SO=supercontig | SO=protein_coding_gene | is_pseudo=false	9.31836	10.0324	2	2	2	309	34.008	8.51	11000000	2.7275
High	AFUB_068340	transcript=AFUB_068340-T | gene=AFUB_068340 | organism=Aspergillus_fumigatus_A1163 | gene_product=Ortholog(s) have role in carbon utilization and intracellular localization | transcript_product=Ortholog(s) have role in carbon utilization and intracellular localization | location=scf_000005_A_fumigatus_A1163:1525356-1526487(-) | protein_length=353 | sequence_SO=supercontig | SO=protein_coding_gene…	3.60033	5.66572	1	1	1	353	38.655	6.25	9700000	2.72013
High	AFUB_002560	transcript=AFUB_002560-T | gene=AFUB_002560 | organism=Aspergillus_fumigatus_A1163 | gene_product=Has domain(s) with predicted nucleus localization | transcript_product=Has domain(s) with predicted nucleus localization | location=scf_000001_A_fumigatus_A1163:716517-720416(-) | protein_length=1189 | sequence_SO=supercontig | SO=protein_coding_gene | is_pseudo=false	3.70997	1.34567	1	1	1	1189	132.27	6.84	8300000	2.66357
High	AFUB_012380	transcript=AFUB_012380-T | gene=AFUB_012380 | organism=Aspergillus_fumigatus_A1163 | gene_product=Protein of unknown function | transcript_product=Protein of unknown function | location=scf_000001_A_fumigatus_A1163:3478286-3482050(+) | protein_length=1194 | sequence_SO=supercontig | SO=protein_coding_gene | is_pseudo=false	3.77937	0.837521	1	1	1	1194	131.496	6.9	8400000	2.65785
High	AFUB_025380	transcript=AFUB_025380-T | gene=AFUB_025380 | organism=Aspergillus_fumigatus_A1163 | gene_product=Protein of unknown function | transcript_product=Protein of unknown function | location=scf_000002_A_fumigatus_A1163:2415303-2416136(-) | protein_length=277 | sequence_SO=supercontig | SO=protein_coding_gene | is_pseudo=false	4.6031	9.02527	1	1	1	277	31.042	4.25	36000000	2.61804
High	AFUB_019970	transcript=AFUB_019970-T | gene=AFUB_019970 | organism=Aspergillus_fumigatus_A1163 | gene_product=Has domain(s) with predicted transferase activity, transferring phosphorus-containing groups activity and role in tRNA splicing, via endonucleolytic cleavage and ligation | transcript_product=Has domain(s) with predicted transferase activity, transferring phosphorus-containing groups activity and rol…	7.9304	8.09249	2	2	2	346	37.276	8.81	17000000	2.59911
High	AFUB_058480	transcript=AFUB_058480-T | gene=AFUB_058480 | organism=Aspergillus_fumigatus_A1163 | gene_product=Has domain(s) with predicted ATP binding, DNA helicase, DNA binding activity, role in DNA replication initiation and nucleus, MCM complex localization | transcript_product=Has domain(s) with predicted ATP binding, DNA helicase, DNA binding activity, role in DNA replication initiation and nucleus, MCM…	4.90974	2.19436	2	2	2	957	106.479	5.39	9200000	2.57135
High	AFUB_008460	transcript=AFUB_008460-T | gene=AFUB_008460 | organism=Aspergillus_fumigatus_A1163 | gene_product=Has domain(s) with predicted protein binding, phosphatidylinositol binding activity and role in cell communication, termination of G-protein coupled receptor signaling pathway | transcript_product=Has domain(s) with predicted protein binding, phosphatidylinositol binding activity and role in cell com…	6.97757	1.02686	1	1	1	1266	141.853	7.2	6900000	2.55979
High	AFUB_031840	transcript=AFUB_031840-T | gene=AFUB_031840 | organism=Aspergillus_fumigatus_A1163 | gene_product=Has domain(s) with predicted sequence-specific DNA binding RNA polymerase II transcription factor, zinc ion binding activity, role in regulation of transcription, DNA-dependent and nucleus localization | transcript_product=Has domain(s) with predicted sequence-specific DNA binding RNA polymerase II t…	5.80217	1.59884	1	1	1	688	74.682	9.13	9200000	2.51843
High	AFUB_005510	transcript=AFUB_005510-T | gene=AFUB_005510 | organism=Aspergillus_fumigatus_A1163 | gene_product=Has domain(s) with predicted nucleic acid binding, zinc ion binding activity and intracellular localization | transcript_product=Has domain(s) with predicted nucleic acid binding, zinc ion binding activity and intracellular localization | location=scf_000001_A_fumigatus_A1163:1552794-1554516(-) | pro…	4.44093	2.16606	1	1	1	554	61.787	7.21	11000000	2.50419
High	AFUB_032090	transcript=AFUB_032090-T | gene=AFUB_032090 | organism=Aspergillus_fumigatus_A1163 | gene_product=Protein of unknown function | transcript_product=Protein of unknown function | location=scf_000002_A_fumigatus_A1163:4328140-4337011(+) | protein_length=2900 | sequence_SO=supercontig | SO=protein_coding_gene | is_pseudo=false	3.61225	0.37931	1	1	1	2900	328.959	8.7	6100000	2.46574
High	AFUB_030250	transcript=AFUB_030250-T | gene=AFUB_030250 | organism=Aspergillus_fumigatus_A1163 | gene_product=Protein of unknown function | transcript_product=Protein of unknown function | location=scf_000002_A_fumigatus_A1163:3803679-3804524(-) | protein_length=281 | sequence_SO=supercontig | SO=protein_coding_gene | is_pseudo=false	5.27491	4.27046	1	1	1	281	30.927	9.41	15000000	2.43324
High	AFUB_021740	transcript=AFUB_021740-T | gene=AFUB_021740 | organism=Aspergillus_fumigatus_A1163 | gene_product=Has domain(s) with predicted heme binding activity | transcript_product=Has domain(s) with predicted heme binding activity | location=scf_000002_A_fumigatus_A1163:1276599-1277717(-) | protein_length=217 | sequence_SO=supercontig | SO=protein_coding_gene | is_pseudo=false	4.49949	5.52995	1	1	1	217	23.897	5.59	19000000	2.42008
High	AFUB_035830	transcript=AFUB_035830-T | gene=AFUB_035830 | organism=Aspergillus_fumigatus_A1163 | gene_product=Ortholog(s) have ribose phosphate diphosphokinase activity and role in cytokinesis | transcript_product=Ortholog(s) have ribose phosphate diphosphokinase activity and role in cytokinesis | location=scf_000003_A_fumigatus_A1163:519700-521114(-) | protein_length=436 | sequence_SO=supercontig | SO=prote…	3.90833	3.44037	1	1	1	436	47.249	8.34	6000000	2.40757
High	AFUB_007280	transcript=AFUB_007280-T | gene=AFUB_007280 | organism=Aspergillus_fumigatus_A1163 | gene_product=Ortholog(s) have sequence-specific DNA binding activity, role in pathogenesis, cellular response to calcium ion, unidimensional cell growth, positive regulation of transcription from RNA polymerase II promoter, conidium formation, spore germination | transcript_product=Ortholog(s) have sequence-speci…	5.07041	3.18302	2	2	2	754	81.855	6.55	36000000	2.39527
High	AFUB_099990	transcript=AFUB_099990-T | gene=AFUB_099990 | organism=Aspergillus_fumigatus_A1163 | gene_product=Has domain(s) with predicted ATP binding, protein tyrosine kinase activity and role in protein phosphorylation | transcript_product=Has domain(s) with predicted ATP binding, protein tyrosine kinase activity and role in protein phosphorylation | location=scf_000010_A_fumigatus_A1163:488324-490422(-) |…	4.76624	1.89329	1	1	1	581	64.358	6.92	6300000	2.39378
High	AFUB_023600	transcript=AFUB_023600-T | gene=AFUB_023600 | organism=Aspergillus_fumigatus_A1163 | gene_product=Has domain(s) with predicted protein serine/threonine kinase, ATP binding activity and role in protein phosphorylation | transcript_product=Has domain(s) with predicted protein serine/threonine kinase, ATP binding activity and role in protein phosphorylation | location=scf_000002_A_fumigatus_A1163:19…	5.52974	3.0303	1	1	1	396	44.643	9.55	9200000	2.35652
High	AFUB_049120	transcript=AFUB_049120-T | gene=AFUB_049120 | organism=Aspergillus_fumigatus_A1163 | gene_product=Protein of unknown function | transcript_product=Protein of unknown function | location=scf_000004_A_fumigatus_A1163:109143-110165(-) | protein_length=340 | sequence_SO=supercontig | SO=protein_coding_gene | is_pseudo=false	3.57708	2.35294	1	1	1	340	38.224	6.46	12000000	2.34048
High	AFUB_031780	transcript=AFUB_031780-T | gene=AFUB_031780 | organism=Aspergillus_fumigatus_A1163 | gene_product=Ortholog(s) have role in regulation of mitosis, chromosome segregation | transcript_product=Ortholog(s) have role in regulation of mitosis, chromosome segregation | location=scf_000002_A_fumigatus_A1163:4237612-4239647(+) | protein_length=616 | sequence_SO=supercontig | SO=protein_coding_gene | is_ps…	4.25446	2.11039	1	1	1	616	69.929	8.76	13000000	2.32019
High	AFUB_054610	transcript=AFUB_054610-T | gene=AFUB_054610 | organism=Aspergillus_fumigatus_A1163 | gene_product=Has domain(s) with predicted ATP binding, nucleoside-triphosphatase activity, role in protein catabolic process and cytoplasm localization | transcript_product=Has domain(s) with predicted ATP binding, nucleoside-triphosphatase activity, role in protein catabolic process and cytoplasm localization | …	5.06293	2.3622	1	1	1	508	56.206	6.37	8200000	2.31072
High	AFUB_039580	transcript=AFUB_039580-T | gene=AFUB_039580 | organism=Aspergillus_fumigatus_A1163 | gene_product=Has domain(s) with predicted unfolded protein binding, ATP binding activity and role in protein folding | transcript_product=Has domain(s) with predicted unfolded protein binding, ATP binding activity and role in protein folding | location=scf_000003_A_fumigatus_A1163:1628613-1630568(+) | protein_len…	3.52462	2.59259	1	1	1	540	58.701	6.76	38000000	2.27006
High	AFUB_050610	transcript=AFUB_050610-T | gene=AFUB_050610 | organism=Aspergillus_fumigatus_A1163 | gene_product=Protein of unknown function | transcript_product=Protein of unknown function | location=scf_000004_A_fumigatus_A1163:464198-464972(+) | protein_length=214 | sequence_SO=supercontig | SO=protein_coding_gene | is_pseudo=false	3.7693	4.20561	1	1	1	214	23.706	7.84	15000000	2.24731
High	AFUB_061640	transcript=AFUB_061640-T | gene=AFUB_061640 | organism=Aspergillus_fumigatus_A1163 | gene_product=Has domain(s) with predicted nucleic acid binding, zinc ion binding activity | transcript_product=Has domain(s) with predicted nucleic acid binding, zinc ion binding activity | location=scf_000004_A_fumigatus_A1163:3553292-3554542(+) | protein_length=354 | sequence_SO=supercontig | SO=protein_coding_…	4.15465	4.51977	1	1	1	354	40.133	8.91	21000000	2.21605
High	AFUB_006029	transcript=AFUB_006029-T | gene=AFUB_006029 | organism=Aspergillus_fumigatus_A1163 | gene_product=Protein of unknown function | transcript_product=Protein of unknown function | location=scf_000001_A_fumigatus_A1163:1699080-1700361(-) | protein_length=356 | sequence_SO=supercontig | SO=protein_coding_gene | is_pseudo=false	3.81107	7.02247	1	1	1	356	40.011	5.96	5300000	2.17448
High	AFUB_074030	transcript=AFUB_074030-T | gene=AFUB_074030 | organism=Aspergillus_fumigatus_A1163 | gene_product=Has domain(s) with predicted nucleic acid binding, nucleotide binding activity | transcript_product=Has domain(s) with predicted nucleic acid binding, nucleotide binding activity | location=scf_000006_A_fumigatus_A1163:522931-524043(-) | protein_length=370 | sequence_SO=supercontig | SO=protein_codin…	3.60398	4.59459	1	1	1	370	38.329	9.76	17000000	2.11474
High	AFUB_026870	transcript=AFUB_026870-T | gene=AFUB_026870 | organism=Aspergillus_fumigatus_A1163 | gene_product=Ortholog(s) have role in mitotic chromosome condensation | transcript_product=Ortholog(s) have role in mitotic chromosome condensation | location=scf_000002_A_fumigatus_A1163:2821987-2825863(-) | protein_length=1179 | sequence_SO=supercontig | SO=protein_coding_gene | is_pseudo=false	5.90763	2.62935	2	2	2	1179	132.97	8.06	22000000	2.10216
High	AFUB_009970	transcript=AFUB_009970-T | gene=AFUB_009970 | organism=Aspergillus_fumigatus_A1163 | gene_product=Has domain(s) with predicted protein heterodimerization, sequence-specific DNA binding activity and intracellular localization | transcript_product=Has domain(s) with predicted protein heterodimerization, sequence-specific DNA binding activity and intracellular localization | location=scf_000001_A_fu…	5.62247	11.9565	2	2	2	276	30.194	4.32	12000000	2.05544
High	AFUB_003450	transcript=AFUB_003450-T | gene=AFUB_003450 | organism=Aspergillus_fumigatus_A1163 | gene_product=Has domain(s) with predicted ATP binding, helicase, DNA binding activity | transcript_product=Has domain(s) with predicted ATP binding, helicase, DNA binding activity | location=scf_000001_A_fumigatus_A1163:951393-954793(+) | protein_length=1101 | sequence_SO=supercontig | SO=protein_coding_gene | is…	3.9751	0.999092	1	1	1	1101	123.315	7.52	4900000	2.03963
High	AFUB_026080	transcript=AFUB_026080-T | gene=AFUB_026080 | organism=Aspergillus_fumigatus_A1163 | gene_product=Ortholog(s) have role in TOR signaling | transcript_product=Ortholog(s) have role in TOR signaling | location=scf_000002_A_fumigatus_A1163:2599279-2606624(-) | protein_length=2384 | sequence_SO=supercontig | SO=protein_coding_gene | is_pseudo=false	3.4588	0.713087	1	1	1	2384	269.413	6.9	3100000	2.03108
High	AFUB_004940	transcript=AFUB_004940-T | gene=AFUB_004940 | organism=Aspergillus_fumigatus_A1163 | gene_product=Ortholog(s) have SAGA complex localization | transcript_product=Ortholog(s) have SAGA complex localization | location=scf_000001_A_fumigatus_A1163:1382242-1384493(-) | protein_length=663 | sequence_SO=supercontig | SO=protein_coding_gene | is_pseudo=false	6.5014	4.97738	2	2	2	663	72.92	5.38	21000000	1.99892
High	AFUB_053100	transcript=AFUB_053100-T | gene=AFUB_053100 | organism=Aspergillus_fumigatus_A1163 | gene_product=Ortholog(s) have role in hyphal growth and spitzenkorper localization | transcript_product=Ortholog(s) have role in hyphal growth and spitzenkorper localization | location=scf_000004_A_fumigatus_A1163:1199122-1204141(+) | protein_length=1576 | sequence_SO=supercontig | SO=protein_coding_gene | is_pse…	4.52418	0.69797	1	1	1	1576	180.145	6.99	8800000	1.97767
High	AFUB_060220	transcript=AFUB_060220-T | gene=AFUB_060220 | organism=Aspergillus_fumigatus_A1163 | gene_product=Protein of unknown function | transcript_product=Protein of unknown function | location=scf_000004_A_fumigatus_A1163:3159044-3161242(-) | protein_length=732 | sequence_SO=supercontig | SO=protein_coding_gene | is_pseudo=false	3.89352	4.37158	2	2	2	732	83.339	8.88	9900000	1.92036
High	AFUB_031330	transcript=AFUB_031330-T | gene=AFUB_031330 | organism=Aspergillus_fumigatus_A1163 | gene_product=Has domain(s) with predicted role in transcription initiation from RNA polymerase II promoter and transcription factor TFIIA complex localization | transcript_product=Has domain(s) with predicted role in transcription initiation from RNA polymerase II promoter and transcription factor TFIIA complex l…	3.69272	18.018	1	1	1	111	12.573	6.11		1.90452
High	AFUB_053050	transcript=AFUB_053050-T | gene=AFUB_053050 | organism=Aspergillus_fumigatus_A1163 | gene_product=Has domain(s) with predicted ATP binding, serine-tRNA ligase activity, role in seryl-tRNA aminoacylation and cytoplasm localization | transcript_product=Has domain(s) with predicted ATP binding, serine-tRNA ligase activity, role in seryl-tRNA aminoacylation and cytoplasm localization | location=scf_0…	4.08097	2.32068	1	1	1	474	54.156	6.43	9800000	1.88641
High	AFUB_029510	transcript=AFUB_029510-T | gene=AFUB_029510 | organism=Aspergillus_fumigatus_A1163 | gene_product=Has domain(s) with predicted protein binding, zinc ion binding activity | transcript_product=Has domain(s) with predicted protein binding, zinc ion binding activity | location=scf_000002_A_fumigatus_A1163:3596450-3598972(+) | protein_length=840 | sequence_SO=supercontig | SO=protein_coding_gene | is_…	3.55721	2.02381	1	1	1	840	92.437	8.24	5600000	1.8077
High	AFUB_075210	transcript=AFUB_075210-T | gene=AFUB_075210 | organism=Aspergillus_fumigatus_A1163 | gene_product=Has domain(s) with predicted ATP binding, protein tyrosine kinase activity and role in protein phosphorylation | transcript_product=Has domain(s) with predicted ATP binding, protein tyrosine kinase activity and role in protein phosphorylation | location=scf_000006_A_fumigatus_A1163:853969-856080(+) |…	3.78365	6.17284	1	2	1	567	63.215	7.2	12000000	0
